# Supplementary material for: The Gut Microbiome of the Vector Lutzomyia longipalpis Is Essential for Survival of Leishmania infantum
Source: mBio. 2017 Jan 17;8(1):e01121-16. doi: 10.1128/mBio.01121-16 (PMC5241394; doi:10.1128/mBio.01121-16)
Supplement: Table S1 [file mbo001173139sd1.xlsx]

## Sheet: Average_stdev
Supplementary Table 1. Taxononomic categories for each species represented							Sucrose						Blood										L. infantum - Infected Blood
in the microbiomes of at least one condition tested in this study							Day 0		Day 1		Day 3		Day 1		Day 3		Day 6		Day 9		Day 12		Day 1		Day 3		Day 6		Day 9		Day 12
							Mean	Std. Dev	Mean	Std. Dev.	Mean	Std. Dev.	Mean	Std. Dev.	Mean	Std. Dev.	Mean	Std. Dev.	Mean	Std. Dev.	Mean	Std. Dev.	Mean	Std. Dev.	Mean	Std. Dev.	Mean	Std. Dev.	Mean	Std. Dev.	Mean	Std. Dev.
Kingdom	Phyla	Class	Order	Family	Genus	Species
Bacteria	Verrucomicrobia	Verrucomicrobiae	Verrucomicrobiales	Verrucomicrobiaceae	Prosthecobacter	debontii	0	0	0	0	0	0	0	0	0	0	0.333333	1	0	0	0	0	0	0	0	0	0	0	0	0	0	0
Bacteria	Verrucomicrobia	Verrucomicrobiae	Verrucomicrobiales	Verrucomicrobiaceae	Luteolibacter		0.111111	0.333333	0	0	0	0	0.444444	1.01379	0.222222	0.666667	0.555556	1.66667	0	0	0	0	0	0	0.111111	0.333333	0	0	0	0	0	0
Bacteria	Verrucomicrobia	Verrucomicrobiae	Verrucomicrobiales	Verrucomicrobiaceae	Akkermansia	muciniphila	0	0	0	0	0	0	0	0	0.111111	0.333333	0.111111	0.333333	0	0	0	0	0.222222	0.666667	0	0	0	0	0.166667	0.5	0	0
Bacteria	Verrucomicrobia	Verrucomicrobiae	Verrucomicrobiales	Verrucomicrobiaceae			1.11111	1.96497	0.222222	0.666667	0.222222	0.666667	0.444444	0.881917	0.666667	2	0	0	0	0	0	0	0	0	0	0	0.111111	0.333333	0.166667	0	0	0
Bacteria	Verrucomicrobia	Opitutae	Puniceicoccales	Puniceicoccaceae			0	0	1.11111	3.33333	0	0	0.222222	0.666667	0	0	0	0	0	0	0	0	0	0	0.444444	1.33333	0	0	0.222222	1.01379	0	0
Bacteria	Verrucomicrobia	Opitutae	Opitutales	Opitutaceae	Opitutus		0	0	0	0	0	0	0	0	0	0	0	0	0	0	0	0	0	0	0.555556	1.66667	0	0	0.222222	0	0	0
Bacteria	Verrucomicrobia	Spartobacteria	Chthoniobacterales	Chthoniobacteraceae	heteroC45_4W		2.11111	4.53995	1.77778	3.34581	1.55556	2.92024	2.11111	2.75882	1	2.64575	0	0	1.33333	4	0	0	1.77778	3.83333	2	3.5	0	0	0.277778	1.66667	0	0
Bacteria	Verrucomicrobia	Pedosphaerae	Pedosphaerales				0	0	0	0	0	0	0	0	0	0	0	0	0	0	0	0	0.888889	2.66667	0	0	0	0	0.277778	0	0	0
Bacteria	Verrucomicrobia	Pedosphaerae	Pedosphaerales	auto67_4W			0	0	0	0	0	0	0	0	0	0	0	0	0	0	0	0	0	0	0	0	0.666667	2	0	0	0	0
Bacteria	TM7	TM7	EW055				0	0	0	0	0	0	0	0	0.222222	0.666667	0	0	0	0	0	0	0	0	0	0	0	0	0	0	0	0
Bacteria	TM7	TM7					0.333333	1	0	0	0	0	0	0	0	0	0	0	0	0	0	0	0	0	0	0	0	0	0	0	0	0
Bacteria	TM6	TM6					0.222222	0.666667	0	0	0	0	0	0	0	0	0	0	0.111111	0.333333	0	0	0	0	0	0	0.222222	0.666667	0	0	0	0
Bacteria	Verrucomicrobia	Verrucomicrobiae	Verrucomicrobiales	Verrucomicrobiaceae	Luteolibacter		3.66667	6.22495	3.11111	4.10623	1.77778	3.49205	3.22222	3.19287	2.22222	3.89801	1	1.80278	1.33333	4	0	0	2.88889	4.16667	3.11111	4.48454	0.777778	1.98606	0.666667	2	0	0
Bacteria	Tenericutes	Mollicutes	RF39				0.222222	0.666667	0.555556	1.66667	0.444444	0.881917	0	0	0.666667	2	0	0	0	0	0	0	0.222222	0.666667	0	0	0	0	0.833333	1	0	0
Bacteria	Tenericutes	Mollicutes	Mycoplasmatales	Mycoplasmataceae	Ureaplasma		0	0	0	0	0	0	0	0	0	0	0	0	0	0	1.75	3.5	0	0	0	0	0	0	0.166667	0	0	0
Bacteria	Tenericutes	Mollicutes	Acholeplasmatales	Acholeplasmataceae	Acholeplasma		0	0	0	0	0	0	0	0	0	0	0	0	0.333333	1	0	0	0	0	0	0	0	0	0	0	0	0
Bacteria	Tenericutes	Mollicutes	Acholeplasmatales				0.555556	1.33333	0.555556	1.66667	0.666667	1.65831	0.222222	0.666667	0.444444	1.33333	0	0	0.777778	1.71594	0	0	1.33333	3.04138	0	0	0	0	0.0555556	0.333333	0	0
Bacteria	Synergistetes	Synergistia	Synergistales	Dethiosulfovibrionaceae	TG5		0	0	0	0	0	0	0.333333	1	0	0	0	0	0	0	0	0	0	0	0	0	0	0	0.0555556	0	0	0
Bacteria	SR1						0	0	0	0	0	0	0	0	0.666667	2	0	0	0	0	0	0	0	0	0	0	0.222222	0.666667	0	0	0	0
Bacteria	Spirochaetes	Spirochaetes	Spirochaetales	Spirochaetaceae	Treponema		0	0	0	0	0	0	0	0	0	0	0	0	0	0	0	0	0	0	0.333333	1	0	0	0	0	0	0
Bacteria	Proteobacteria	TA18	PHOS-HD29				0	0	0	0	0	0	0	0	0.222222	0.666667	0	0	0	0	0	0	0	0	0	0	0	0	0	0	0	0
Bacteria	Proteobacteria	Gammaproteobacteria	Xanthomonadales	Xanthomonadaceae	Stenotrophomonas	acidaminiphila	0	0	0	0	0	0	0	0	0	0	0	0	0	0	0	0	0.333333	1	0.222222	0.666667	0	0	0	0	0	0
Bacteria	Proteobacteria	Gammaproteobacteria	Xanthomonadales	Xanthomonadaceae	Stenotrophomonas		70.4444	125.934	96.8889	177.042	2.77778	4.20648	64.4444	168.711	3.44444	6.46357	1.33333	2.29129	4.22222	5.54026	10	17.4356	48.5556	113.565	8.44444	12.6007	1.88889	3.05959	31.3333	109.476	10	13.2288
Bacteria	Proteobacteria	Gammaproteobacteria	Xanthomonadales	Xanthomonadaceae	Rhodanobacter		0	0	0	0	0.222222	0.666667	0	0	0	0	0	0	0	0	0	0	0	0	0.111111	0.333333	0.111111	0.333333	31.3333	0	0	0
Bacteria	Proteobacteria	Gammaproteobacteria	Xanthomonadales	Xanthomonadaceae	Pseudoxanthomonas	mexicana	0	0	0	0	0	0	0	0	0	0	0	0	0.222222	0.666667	0	0	0	0	0	0	0.111111	0.333333	0.111111	0.440959	0	0
Bacteria	Proteobacteria	Gammaproteobacteria	Xanthomonadales	Xanthomonadaceae	Pseudoxanthomonas	Pseudoxanthomonas	0	0	0	0	0	0	0	0	0	0	0	0	0	0	1.25	2.5	0	0	0	0	0	0	0.111111	0	0	0
Bacteria	Proteobacteria	Gammaproteobacteria	Xanthomonadales	Xanthomonadaceae	Lysobacter		29.7778	44.4572	13.2222	14.4636	33.3333	71.2232	22.6667	21.5349	10.7778	16.5513	6.66667	16.6733	13.5556	28.2361	17.25	17.9513	25.2222	44.7878	32.8889	32.6628	9.44444	10.6079	3.05556	6.60387	8.66667	11.7189
Bacteria	Proteobacteria	Gammaproteobacteria	Xanthomonadales	Xanthomonadaceae	Luteibacter	rhizovicinus	0.111111	0.333333	0	0	0	0	0	0	0.666667	1.41421	0	0	0	0	0	0	0	0	0.222222	0.666667	0.444444	1.33333	3.05556	0	0	0
Bacteria	Proteobacteria	Gammaproteobacteria	Xanthomonadales	Xanthomonadaceae	Dokdonella		0	0	0	0	0	0	0	0	0.444444	1.33333	0	0	0	0	0	0	0	0	0	0	0	0	0	0	0	0
Bacteria	Proteobacteria	Gammaproteobacteria	Xanthomonadales	Xanthomonadaceae	Arenimonas		0	0	0	0	0	0	0	0	0	0	0	0	0	0	0	0	0	0	0.222222	0.666667	0	0	0	0	0	0
Bacteria	Proteobacteria	Gammaproteobacteria	Xanthomonadales	Xanthomonadaceae	Aquimonas		0	0	0	0	0	0	0	0	0	0	0	0	0	0	0	0	0.222222	0.666667	0	0	0	0	0	0	0	0
Bacteria	Proteobacteria	Gammaproteobacteria	Xanthomonadales	Xanthomonadaceae			118.222	196.033	97.3333	149.654	28.5556	54.1205	99.4444	240.147	8.44444	8.11035	6.77778	5.73973	9.11111	13.6606	47	63.6291	114.333	183.843	19	19.2614	8.66667	8.77496	7.5	20.0375	20	34.641
Bacteria	Proteobacteria	Gammaproteobacteria	Xanthomonadales	Sinobacteraceae	Steroidobacter		1	3	0	0	0	0	0	0	0	0	0	0	0	0	0	0	0	0	0	0	0.555556	1.66667	7.5	0	0	0
Bacteria	Proteobacteria	Gammaproteobacteria	Xanthomonadales	Sinobacteraceae	Nevskia	ramosa	0	0	0	0	0	0	5.11111	13.233	0	0	0.222222	0.666667	0	0	0	0	0	0	0	0	0	0	0	0	0	0
Bacteria	Proteobacteria	Gammaproteobacteria	Xanthomonadales	Sinobacteraceae			1.11111	2.08833	0.555556	1.13039	0.444444	1.01379	0.444444	0.881917	1.88889	1.96497	0.666667	1.41421	1	2	1.5	3	0.444444	1.33333	0.777778	1.39443	0.222222	0.440959	0.388889	1.56347	1	1.73205
Bacteria	Proteobacteria	Gammaproteobacteria	Vibrionales	Vibrionaceae	Photobacterium		0	0	0	0	0	0	0	0	0	0	0	0	0.222222	0.666667	0	0	0	0	0.111111	0.333333	0.222222	0.666667	0.388889	0	0	0
Bacteria	Proteobacteria	Gammaproteobacteria	Thiotrichales	Piscirickettsiaceae	Methylophaga		0	0	0	0	0	0	0	0	0	0	0	0	0	0	0	0	0	0	0	0	1.55556	4.66667	0	0	0	0
Bacteria	Proteobacteria	Gammaproteobacteria	Pseudomonadales	Pseudomonadaceae	Pseudomonas	viridiflava	0.333333	1	0.333333	1	0	0	1.22222	2.10819	1.77778	5.33333	0.777778	1.71594	0.222222	0.666667	0	0	0.333333	0.707107	0.888889	2.66667	0.888889	2.02759	0.5	1.80278	2.33333	4.04145
Bacteria	Proteobacteria	Gammaproteobacteria	Pseudomonadales	Pseudomonadaceae	Pseudomonas	stutzeri	0	0	0	0	0	0	0	0	0	0	0	0	0.111111	0.333333	0	0	0	0	0	0	0	0	0.611111	0.666667	0.666667	1.1547
Bacteria	Proteobacteria	Gammaproteobacteria	Pseudomonadales	Pseudomonadaceae	Pseudomonas	pseudoalcaligenes	0.333333	1	0	0	0	0	0	0	0	0	0	0	0	0	0	0	0	0	0	0	0	0	0.111111	0	0	0
Bacteria	Proteobacteria	Gammaproteobacteria	Pseudomonadales	Pseudomonadaceae	Pseudomonas	nitroreducens	0.222222	0.666667	0.444444	0.881917	0	0	0	0	0	0	0	0	0	0	1.25	2.5	0.111111	0.333333	0	0	0	0	0.0555556	0.333333	0.666667	1.1547
Bacteria	Proteobacteria	Gammaproteobacteria	Pseudomonadales	Pseudomonadaceae	Pseudomonas	fragi	0.222222	0.666667	0	0	0	0	0	0	0	0	0	0	0	0	0	0	0	0	0	0	0	0	0.166667	0.666667	0	0
Bacteria	Proteobacteria	Gammaproteobacteria	Pseudomonadales	Pseudomonadaceae	Pseudomonas	citronellolis	1	2.12132	0	0	0	0	0.555556	1.33333	0	0	0	0	0	0	0.5	1	0	0	0	0	0	0	0.222222	0.666667	0	0
Bacteria	Proteobacteria	Gammaproteobacteria	Pseudomonadales	Pseudomonadaceae	Pseudomonas	balearica	0	0	0	0	0	0	0	0	0	0	0	0	0	0	0	0	0	0	0.222222	0.666667	0	0	0.111111	0	0	0
Bacteria	Proteobacteria	Gammaproteobacteria	Pseudomonadales	Pseudomonadaceae	Pseudomonas		1592.11	1418.55	1004.44	789.46	717.222	883.477	1165.11	752.485	1099.78	950.929	274	183.398	432.444	436.22	2107.25	1544.05	1140.22	1041.47	593.111	249.054	300.556	222.447	250.833	466.983	200	67.0895
Bacteria	Proteobacteria	Gammaproteobacteria	Pseudomonadales	Pseudomonadaceae			103.111	95.6052	50.3333	51.8483	79.4444	102.657	50.2222	53.7349	34.4444	24.3573	33.7778	65.2261	74.4444	113.594	45.75	27.5121	73.4444	125.766	80.3333	60.6135	43.4444	42.2733	266.778	22.3632	11	12.1655
Bacteria	Proteobacteria	Gammaproteobacteria	Pseudomonadales	Moraxellaceae	Psychrobacter	sanguinis	0	0	0	0	0.444444	1.33333	0	0	0	0	0	0	0	0	0	0	0	0	0	0	0	0	15.9444	0	0	0
Bacteria	Proteobacteria	Gammaproteobacteria	Pseudomonadales	Moraxellaceae	Psychrobacter		0	0	0	0	0	0	0	0	2.22222	4.96935	0.777778	1.39443	0	0	0	0	0	0	1.77778	2.68225	0	0	0.222222	1.33333	0	0
Bacteria	Proteobacteria	Gammaproteobacteria	Pseudomonadales	Moraxellaceae	Moraxella		1.22222	3.66667	0	0	5.77778	17.3333	0	0	0	0	0.555556	1.66667	0	0	0	0	0.111111	0.333333	3.44444	6.94822	0	0	0.888889	4	0	0
Bacteria	Proteobacteria	Gammaproteobacteria	Pseudomonadales	Moraxellaceae	Enhydrobacter		1.33333	2.39792	18.1111	31.7114	1.88889	1.96497	6.11111	6.52772	4.22222	6.18017	2.11111	2.52212	7.55556	7.65034	5.75	4.57347	2.55556	4.55826	2.44444	2.18581	7.55556	10.3936	1.38889	2.651	0.333333	0.57735
Bacteria	Proteobacteria	Gammaproteobacteria	Pseudomonadales	Moraxellaceae	Acinetobacter	rhizosphaerae	2	3.27872	1.77778	2.53859	2.88889	4.37163	3	5.54527	4.88889	6.35304	2.11111	5.30199	0	0	1.75	3.5	1.11111	2.31541	3	4.60977	1.77778	3.27024	1.5	3.32081	1	1.73205
Bacteria	Proteobacteria	Gammaproteobacteria	Pseudomonadales	Moraxellaceae	Acinetobacter	johnsonii	1.11111	1.53659	0.777778	1.20185	0.666667	1.41421	0.444444	0.726483	0.666667	1.32288	1	1.11803	0	0	0.75	0.5	1.11111	1.76383	0.777778	1.56347	0.222222	0.666667	0.777778	0	0.333333	0.57735
Bacteria	Proteobacteria	Gammaproteobacteria	Pseudomonadales	Moraxellaceae	Acinetobacter		175.111	107.237	211.111	140.857	168.333	129.051	281.556	245.429	253.222	208.258	224	243.06	274	252.272	324.25	205.886	282.667	299.921	268.667	191.068	196.556	156.866	65.3889	127.243	76	111.745
Bacteria	Proteobacteria	Gammaproteobacteria	Pseudomonadales	Moraxellaceae			0.888889	1.36423	0	0	1.33333	2.39792	0.222222	0.666667	1.44444	4.33333	0	0	1	2.64575	0	0	0.222222	0.440959	2.55556	4.39065	0.777778	2.33333	65.6111	1.33333	0	0
Bacteria	Proteobacteria	Gammaproteobacteria	Pasteurellales	Pasteurellaceae	Mannheimia		0	0	0	0	0	0	0	0	0	0	0	0	0	0	0	0	0	0	0	0	0	0	0.222222	0	0	0
Bacteria	Proteobacteria	Gammaproteobacteria	Pasteurellales	Pasteurellaceae	Haemophilus	parainfluenzae	0.111111	0.333333	0	0	0	0	0	0	0	0	0	0	0	0	0.25	0.5	0	0	0	0	0	0	0	0	0	0
Bacteria	Proteobacteria	Gammaproteobacteria	Pasteurellales	Pasteurellaceae	Haemophilus	influenzae	0	0	0	0	1.44444	4.33333	0	0	0	0	0	0	0	0	0.5	1	0	0	0.777778	2.33333	0	0	0.166667	1	0	0
Bacteria	Proteobacteria	Gammaproteobacteria	Pasteurellales	Pasteurellaceae	Haemophilus	Haemophilus	1.11111	2.08833	1.66667	3.74166	1.88889	3.51584	3.88889	10.2157	0.111111	0.333333	0	0	0.222222	0.666667	0.75	1.5	1.22222	2.43812	2	3.90512	1.11111	2.66667	0.166667	0	1.33333	1.1547
Bacteria	Proteobacteria	Gammaproteobacteria	Pasteurellales	Pasteurellaceae	Aggregatibacter	segnis	0	0	0	0	0	0	0.111111	0.333333	0	0	0	0	0	0	0	0	0	0	0	0	0	0	0	0	0	0
Bacteria	Proteobacteria	Gammaproteobacteria	Pasteurellales	Pasteurellaceae	Aggregatibacter		0	0	0	0	0.222222	0.666667	0	0	0	0	0	0	0	0	0	0	0	0	0	0	0	0	0	0	0	0
Bacteria	Proteobacteria	Gammaproteobacteria	Pasteurellales	Pasteurellaceae	Actinobacillus	porcinus	0	0	0	0	0	0	0	0	0	0	0	0	0	0	0	0	0	0	0	0	0	0	0	0	0	0
Bacteria	Proteobacteria	Gammaproteobacteria	Pasteurellales	Pasteurellaceae	Actinobacillus		0	0	0.444444	1.33333	0	0	0	0	0	0	0.111111	0.333333	0	0	0	0	0	0	0	0	0.111111	0.333333	0	0	0	0
Bacteria	Proteobacteria	Gammaproteobacteria	Pasteurellales	Pasteurellaceae			0.222222	0.666667	0	0	0	0	0	0	0	0	0	0	0	0	0	0	0.222222	0.666667	0	0	0	0	0	0	0	0
Bacteria	Proteobacteria	Gammaproteobacteria	Oceanospirillales	Oceanospirillaceae			1.88889	2.08833	0	0	0.777778	1.56347	0.444444	1.33333	0	0	0.222222	0.666667	0.888889	2.66667	1.25	2.5	0	0	0.444444	1.01379	0.444444	1.33333	0.111111	0.666667	0	0
Bacteria	Proteobacteria	Gammaproteobacteria	Oceanospirillales	Halomonadaceae	Halomonas		0.444444	1.33333	0.888889	2.02759	0.333333	0.707107	0.333333	0.707107	1	2.12132	0	0	0.888889	2.66667	3.25	4.71699	0.555556	1.66667	1.22222	2.53859	2.66667	5	0.166667	0.333333	0	0
Bacteria	Proteobacteria	Gammaproteobacteria	Oceanospirillales	Halomonadaceae	Haererehalobacter	salaria	0	0	0.222222	0.666667	0	0	0	0	0	0	0	0	0	0	0	0	0	0	0	0	0	0	0.0555556	0	0	0
Bacteria	Proteobacteria	Gammaproteobacteria	Oceanospirillales	Halomonadaceae			0	0	0.222222	0.666667	0	0	0	0	0	0	0	0	0	0	0	0	0	0	0.666667	2	0	0	0	0	0	0
Bacteria	Proteobacteria	Gammaproteobacteria	Oceanospirillales	Alcanivoracaceae	Alcanivorax	dieselolei	5	8.60233	1.77778	3.19287	0.555556	1.66667	0.888889	2.66667	0.777778	1.39443	0.444444	1.33333	2.88889	4.67559	0	0	0.444444	1.33333	2.55556	4.06544	0.333333	0.707107	0.166667	1	0.333333	0.57735
Bacteria	Proteobacteria	Gammaproteobacteria	Oceanospirillales	Alcanivoracaceae	Alcanivorax		1.44444	2.12786	1.33333	2.23607	0	0	0.555556	1.66667	0	0	0.777778	1.56347	0	0	0	0	0.111111	0.333333	0.777778	1.71594	0.111111	0.333333	0.5	2	0.666667	1.1547
Bacteria	Proteobacteria	Gammaproteobacteria	Legionellales	Legionellaceae	Legionella	pneumophila	0	0	0	0	0.333333	1	0	0	0	0	0	0	0	0	0	0	0	0	0	0	0	0	0.333333	0	0	0
Bacteria	Proteobacteria	Gammaproteobacteria	Legionellales	Legionellaceae	Legionella		0	0	0	0	0	0	0	0	0	0	0.333333	1	0	0	0	0	0	0	0	0	0	0	0	0	0	0
Bacteria	Proteobacteria	Gammaproteobacteria	Legionellales	Legionellaceae			0	0	0	0	0	0	0	0	0	0	0	0	0	0	0	0	0	0	0.444444	1.33333	0	0	0	0	0	0
Bacteria	Proteobacteria	Gammaproteobacteria	Legionellales				0	0	0	0	0	0	0	0	0.222222	0.666667	0	0	0.444444	1.33333	0	0	0.555556	1.66667	0	0	0	0	0	0	0	0
Bacteria	Proteobacteria	Gammaproteobacteria	Enterobacteriales	Enterobacteriaceae	Trabulsiella	Trabulsiella	5.88889	8.25295	3.33333	4.8734	7	10.5948	78	119.462	12.1111	12.4644	10.3333	15.3297	10.3333	16.1941	10.25	14.151	6.55556	8.2023	21.8889	16.3282	6.55556	7.82801	2.66667	7.03562	9	13
Bacteria	Proteobacteria	Gammaproteobacteria	Enterobacteriales	Enterobacteriaceae	Serratia	marcescens	10.5556	24.521	575.889	1378.53	504.222	965.325	142.333	274.944	197.222	410.911	0.555556	1.66667	547.222	1309.59	9.75	6.70199	5.88889	10.7755	15	27.7534	2.44444	3.08671	56.1111	318.419	2.66667	3.78594
Bacteria	Proteobacteria	Gammaproteobacteria	Enterobacteriales	Enterobacteriaceae	Serratia	Serratia	0	0	0.333333	1	0	0	0.222222	0.666667	0.333333	1	0	0	1.33333	2.82843	0	0	0	0	0	0	0	0	53.4444	0	0	0
Bacteria	Proteobacteria	Gammaproteobacteria	Enterobacteriales	Enterobacteriaceae	Proteus		0.222222	0.666667	0	0	0.888889	1.96497	0.222222	0.666667	0	0	0.111111	0.333333	0.222222	0.440959	0	0	0	0	0.111111	0.333333	0	0	0.111111	0.666667	0	0
Bacteria	Proteobacteria	Gammaproteobacteria	Enterobacteriales	Enterobacteriaceae	Pantoea	Pantoea	0	0	0	0	0	0	0	0	0.333333	0.707107	0	0	0	0	0	0	0	0	0	0	0	0	0.111111	0	0	0
Bacteria	Proteobacteria	Gammaproteobacteria	Enterobacteriales	Enterobacteriaceae	Erwinia	dispersa	0.222222	0.666667	0.111111	0.333333	0	0	2.11111	5.9675	0	0	0.333333	1	0	0	0.5	1	0.111111	0.333333	0	0	0	0	0	0	0	0
Bacteria	Proteobacteria	Gammaproteobacteria	Enterobacteriales	Enterobacteriaceae	Erwinia		475.667	764.125	30.3333	17.6423	109.889	246.702	134.444	201.336	577.667	715.988	97.1111	191.252	312.889	899.006	174.25	192.632	373.111	695.166	372.222	680.359	77.1111	157.987	580.833	2430.9	342.333	577.393
Bacteria	Proteobacteria	Gammaproteobacteria	Enterobacteriales	Enterobacteriaceae	Citrobacter		0.333333	1	1.33333	1.65831	1.11111	3.33333	0.111111	0.333333	0	0	1.77778	3.66667	0.555556	1.13039	0	0	0.222222	0.666667	0.111111	0.333333	0.111111	0.333333	581	1	0	0
Bacteria	Proteobacteria	Gammaproteobacteria	Enterobacteriales	Enterobacteriaceae			384.444	510.372	713.333	842.958	1345	2885.05	254.222	296.996	416.222	423.053	2056.67	3137.67	475.667	1021.3	153.25	167.474	243.556	252.005	156.111	89.6388	305.889	567.985	290.667	1280.76	90.3333	30.271
Bacteria	Proteobacteria	Gammaproteobacteria	Chromatiales				1.11111	1.69148	0.222222	0.666667	0.222222	0.666667	0.444444	1.33333	1	1.80278	0	0	0	0	1	2	0.111111	0.333333	0.111111	0.333333	0.444444	0.881917	290.556	0.333333	0.333333	0.57735
Bacteria	Proteobacteria	Gammaproteobacteria	Cardiobacteriales	Cardiobacteriaceae			0	0	0	0	0	0	0	0	0	0	0	0	0	0	0	0	0.888889	2.66667	0	0	0	0	0.0555556	0	0	0
Bacteria	Proteobacteria	Gammaproteobacteria	Alteromonadales	Shewanellaceae	Shewanella		0	0	0.111111	0.333333	0	0	0	0	1	3	0	0	0	0	0	0	0	0	0	0	0.222222	0.666667	0	0	0	0
Bacteria	Proteobacteria	Gammaproteobacteria	Alteromonadales	OM60			0.444444	1.33333	0.777778	1.71594	0	0	0	0	0.222222	0.666667	0	0	0	0	0	0	0	0	0	0	0.333333	1	0	0	0	0
Bacteria	Proteobacteria	Gammaproteobacteria	Alteromonadales	Idiomarinaceae	Pseudidiomarina		21.7778	21.6782	14.6667	19.6787	16.6667	32.5538	20.3333	22.0284	2.77778	3.52767	1.11111	1.69148	14.6667	20.5791	12.25	12.5797	4.66667	7.38241	5.66667	5.67891	7.22222	10.9405	0.333333	1	3	2.64575
Bacteria	Proteobacteria	Gammaproteobacteria	Alteromonadales	Idiomarinaceae			0	0	0	0	0	0	0	0	0	0	0	0	0	0	0	0	0	0	0	0	1.55556	4.66667	0.333333	0	0	0
Bacteria	Proteobacteria	Gammaproteobacteria	Alteromonadales	HTCC2188	HTCC		0	0	0.333333	1	0.222222	0.666667	6.77778	16.3537	0	0	0	0	0	0	6.5	4.65475	0.666667	1.41421	0.777778	1.98606	0	0	0.111111	0.666667	0	0
Bacteria	Proteobacteria	Gammaproteobacteria	Alteromonadales	Alteromonadaceae	Marinobacter		0	0	0	0	0	0	0	0	0	0	0	0	0	0	0	0	0	0	0	0	0.777778	2.33333	0.111111	0	0	0
Bacteria	Proteobacteria	Gammaproteobacteria	Alteromonadales	Alteromonadaceae	Cellvibrio		5.44444	6.80278	5.77778	6.37922	6.55556	6.12599	4.44444	6.00231	6.77778	13.377	1.88889	2.89156	6.11111	8.9365	2	1.63299	30.2222	53.1055	5.77778	6.35959	7.55556	9.2346	1.05556	3.68932	2	2.64575
Bacteria	Proteobacteria	Gammaproteobacteria	Alteromonadales	Alteromonadaceae			4.33333	7.01783	2.22222	3.15348	41.6667	112.472	5.66667	13.1529	3.77778	8.81445	1	1.22474	1.11111	2.20479	2	4	2.55556	6.0231	2.33333	3.04138	2	5.2915	1.38889	1.41421	0	0
Bacteria	Proteobacteria	Gammaproteobacteria	Alteromonadales	211ds20			0	0	0	0	0	0	0	0	0	0	0	0	0	0	1.75	3.5	0	0	0	0	0	0	0.333333	0	0	0
Bacteria	Proteobacteria	Gammaproteobacteria	Alteromonadales	Chromatiaceae	Rheinheimera		0	0	0	0	0.333333	1	0	0	0	0	0	0	0	0	0	0	1.77778	5.33333	0	0	0.444444	1.33333	0.0555556	0.333333	0	0
Bacteria	Proteobacteria	Gammaproteobacteria	Alteromonadales	Chromatiaceae			0	0	0	0	0	0	0.555556	1.13039	0.222222	0.666667	0	0	0	0	0.5	1	0	0	0	0	0	0	0.0555556	0	0	0
Bacteria	Proteobacteria	Gammaproteobacteria	Aeromonadales	Aeromonadaceae			0.888889	1.45297	1.33333	2.06155	2.33333	4.69042	0.222222	0.666667	0.222222	0.440959	0	0	0.555556	1.13039	3.75	7.5	1.44444	3.00463	1.77778	4.60374	0.555556	1.33333	0.666667	2.17945	0	0
Bacteria	Proteobacteria	Gammaproteobacteria					2.77778	3.15348	2	3.20156	0.777778	1.56347	1.11111	1.53659	0.888889	1.05409	0.222222	0.666667	1.11111	2.08833	0.25	0.5	1.11111	2.26078	0.555556	1.33333	0.666667	1.65831	1.16667	1.65831	0.333333	0.57735
Bacteria	Proteobacteria	Epsilonproteobacteria	Campylobacterales	Campylobacteraceae	Campylobacter		1	3	0.222222	0.666667	0.666667	2	0	0	0	0	0	0	0	0	0	0	0	0	0	0	0.666667	2	0.5	0	0	0
Bacteria	Proteobacteria	Epsilonproteobacteria	Campylobacterales	Campylobacteraceae	Arcobacter		0.888889	2.66667	0	0	0.333333	1	0	0	0	0	0	0	0	0	0	0	0.444444	1.33333	0	0	0	0	0	0	0	0
Bacteria	Proteobacteria	Deltaproteobacteria	Syntrophobacterales	Syntrophobacteraceae			0	0	0.333333	1	0	0	0.333333	1	0	0	0	0	0	0	0	0	0	0	0	0	0.333333	1	0	0	0	0
Bacteria	Proteobacteria	Deltaproteobacteria	Spirobacillales				0	0	0.222222	0.666667	0	0	0	0	0	0	0	0	0	0	0	0	0	0	0.555556	1.66667	0	0	0	0	0	0
Bacteria	Proteobacteria	Deltaproteobacteria	NKB15				0	0	0	0	0	0	0	0	0	0	0	0	0	0	0	0	0	0	0	0	0	0	0.222222	1.33333	0	0
Bacteria	Proteobacteria	Deltaproteobacteria	Myxococcales	OM27			0	0	0	0	0.111111	0.333333	0	0	0.555556	1.13039	0	0	0	0	0	0	0.555556	1.66667	0	0	0	0	0.222222	0	0	0
Bacteria	Proteobacteria	Deltaproteobacteria	Myxococcales	Myxococcaceae	Myxococcus		0	0	0	0	0	0	0.222222	0.666667	0	0	0	0	0	0	0	0	0	0	0	0	0	0	0	0	0	0
Bacteria	Proteobacteria	Deltaproteobacteria	Myxococcales	Haliangiaceae			0.444444	0.881917	0.222222	0.666667	0.444444	1.01379	0	0	0.666667	2	0.333333	1	0	0	0	0	0	0	0.555556	1.33333	0.444444	1.33333	0	0	0	0
Bacteria	Proteobacteria	Deltaproteobacteria	Myxococcales	Cystobacterineae			0	0	0	0	0	0	0.333333	1	0	0	0	0	0	0	0	0	0	0	0	0	0	0	0	0	0	0
Bacteria	Proteobacteria	Deltaproteobacteria	Myxococcales				7.66667	12.659	4.11111	3.72305	4.22222	6.68539	3.55556	4.6398	2.22222	2.43812	3	4.06202	9.77778	21.7817	9.25	6.44851	3	4.5	5.77778	6.62906	2.88889	6.13279	0.833333	2.39792	1.66667	2.88675
Bacteria	Proteobacteria	Deltaproteobacteria	MIZ46				0	0	0.555556	1.66667	0	0	0.777778	1.71594	0	0	0	0	0	0	0	0	0	0	0	0	0.333333	1	1	1	0	0
Bacteria	Proteobacteria	Deltaproteobacteria	GMD14H09				0.444444	1.33333	1.11111	3.33333	0	0	0.222222	0.666667	0	0	0	0	0	0	0	0	0	0	0	0	0	0	0.166667	0	0	0
Bacteria	Proteobacteria	Deltaproteobacteria	FAC87				0	0	0	0	0	0	0	0	0	0	0	0	0	0	0.75	1.5	0	0	0	0	0	0	0	0	0	0
Bacteria	Proteobacteria	Deltaproteobacteria	Bdellovibrionales	Bdellovibrionaceae	Bdellovibrio	bacteriovorus	0	0	0	0	0	0	0.222222	0.666667	0	0	0	0	0	0	0	0	0	0	0	0	0	0	0	0	0	0
Bacteria	Proteobacteria	Deltaproteobacteria	Bdellovibrionales	Bdellovibrionaceae	Bdellovibrio		0	0	0	0	0	0	0	0	0	0	0	0	0.888889	2.66667	0	0	0.222222	0.666667	0	0	0	0	0.111111	0.666667	0	0
Bacteria	Proteobacteria	Deltaproteobacteria	Bdellovibrionales	Bacteriovoracaceae			0.444444	1.33333	0.444444	1.33333	0	0	0.222222	0.666667	0.111111	0.333333	0.444444	1.33333	0	0	0	0	0	0	0	0	0.333333	1	0.277778	1	0.666667	1.1547
Bacteria	Proteobacteria	Deltaproteobacteria					0.666667	2	0.555556	1.33333	0	0	0.666667	1.41421	0.111111	0.333333	0.444444	1.33333	0	0	1	2	0.222222	0.666667	0.555556	1.66667	0.777778	1.71594	0.166667	0	0	0
Bacteria	Proteobacteria	Betaproteobacteria	SBla14				0	0	0	0	0	0	0	0	0	0	0	0	0	0	0	0	0	0	0.666667	2	0	0	0	0	0	0
Bacteria	Proteobacteria	Betaproteobacteria	Rhodocyclales	Rhodocyclaceae	Dechloromonas		0	0	0	0	0	0	0	0	0	0	0	0	0.555556	1.66667	0	0	0	0	0	0	0	0	0	0	0	0
Bacteria	Proteobacteria	Betaproteobacteria	Procabacteriales	Procabacteriaceae			0	0	0.333333	1	0	0	0	0	0	0	0	0	0	0	0	0	0	0	0	0	0	0	0	0	0	0
Bacteria	Proteobacteria	Betaproteobacteria	Neisseriales	Neisseriaceae	Neisseria	subflava	0	0	1.22222	2.53859	0.111111	0.333333	0	0	0.888889	1.83333	0	0	0	0	0	0	0.222222	0.666667	0.777778	1.71594	0.222222	0.666667	0.333333	2	0	0
Bacteria	Proteobacteria	Betaproteobacteria	Neisseriales	Neisseriaceae	Neisseria		2	4.33013	0.555556	1.01379	0.666667	1.32288	1.11111	3.33333	0.111111	0.333333	0.666667	1.65831	0.222222	0.666667	0	0	0	0	1.44444	2.24227	0	0	0.388889	0.333333	1.66667	2.88675
Bacteria	Proteobacteria	Betaproteobacteria	Neisseriales	Neisseriaceae	Conchiformibius		0	0	1.22222	3.66667	0	0	0	0	0	0	0	0	0	0	0	0	0	0	0	0	0	0	0.0555556	0	0	0
Bacteria	Proteobacteria	Betaproteobacteria	Neisseriales	Neisseriaceae			0	0	0.555556	1.66667	0	0	0	0	1.33333	3.31662	0.222222	0.666667	0.222222	0.666667	0	0	0.333333	1	1	2.34521	0.444444	1.33333	0	0	0	0
Bacteria	Proteobacteria	Betaproteobacteria	Methylophilales	Methylophilaceae	Methylotenera	mobilis	0	0	0.222222	0.666667	0	0	0.333333	1	0.444444	1.33333	0	0	0.222222	0.666667	0	0	0	0	0	0	0	0	0	0	0	0
Bacteria	Proteobacteria	Betaproteobacteria	Methylophilales	Methylophilaceae			0.111111	0.333333	0	0	0	0	0.555556	1.33333	0	0	0.444444	1.01379	0.222222	0.666667	0	0	0.888889	2.66667	0.111111	0.333333	0	0	0.0555556	0.333333	0	0
Bacteria	Proteobacteria	Betaproteobacteria	Methylophilales				0.111111	0.333333	0	0	0	0	0.777778	2.33333	0	0	0.111111	0.333333	0.222222	0.666667	0.25	0.5	0	0	0	0	0	0	0.111111	0.333333	0	0
Bacteria	Proteobacteria	Betaproteobacteria	Burkholderiales	Oxalobacteraceae	Ralstonia		0.222222	0.440959	1.22222	3.30824	0.222222	0.440959	1.11111	2.61937	0.555556	1.33333	1.22222	2.99073	0.222222	0.666667	2.5	3	2.11111	4.64878	1	1.58114	0.333333	1	0.166667	0.666667	0.666667	1.1547
Bacteria	Proteobacteria	Betaproteobacteria	Burkholderiales	Oxalobacteraceae	Polynucleobacter		0	0	0	0	0	0	0	0	0	0	0.333333	1	0	0	0	0	0	0	0	0	0	0	0.111111	0	0	0
Bacteria	Proteobacteria	Betaproteobacteria	Burkholderiales	Oxalobacteraceae	Janthinobacterium	lividum	0.333333	1	0	0	1.77778	5.33333	0	0	2	6	1.77778	5.33333	0.111111	0.333333	0	0	1.88889	3.82245	0.444444	1.33333	0.666667	1.65831	0.111111	0.666667	0	0
Bacteria	Proteobacteria	Betaproteobacteria	Burkholderiales	Oxalobacteraceae	Janthinobacterium		0	0	0	0	0	0	0.111111	0.333333	0	0	0.333333	1	0.444444	1.33333	0	0	0.111111	0.333333	0	0	0.111111	0.333333	0.388889	1.33333	0	0
Bacteria	Proteobacteria	Betaproteobacteria	Burkholderiales	Oxalobacteraceae	Cupriavidus		0.111111	0.333333	0.222222	0.666667	0.333333	0.707107	1.33333	2.82843	0.555556	1.13039	0.444444	0.881917	0.333333	1	0.5	1	1.22222	3.66667	0.444444	1.01379	0.666667	1.41421	0.5	1.33333	0	0
Bacteria	Proteobacteria	Betaproteobacteria	Burkholderiales	Oxalobacteraceae			18.1111	25.5022	42.8889	93.7396	9	7.82624	17.2222	25.9556	12.1111	11.3737	12.7778	28.761	6.11111	6.31357	6.25	4.78714	14.7778	20.4008	9.77778	5.99537	15.5556	17.6147	3.38889	4.92443	6.66667	5.50757
Bacteria	Proteobacteria	Betaproteobacteria	Burkholderiales	Comamonadaceae	Tepidimonas		0	0	0	0	0.777778	1.71594	0	0	1.11111	3.33333	0.333333	1	0	0	0	0	0.444444	1.33333	0	0	0.444444	1.01379	3.16667	0	0	0
Bacteria	Proteobacteria	Betaproteobacteria	Burkholderiales	Comamonadaceae	Roseateles	depolymerans	0.555556	1.13039	1.33333	3.31662	0	0	0.222222	0.440959	0.222222	0.440959	0	0	1	2	0	0	0	0	0.444444	0.726483	0.333333	0.707107	0	0	0	0
Bacteria	Proteobacteria	Betaproteobacteria	Burkholderiales	Comamonadaceae	Rhodoferax		0	0	0	0	0	0	0	0	0.222222	0.666667	0	0	0	0	0	0	0	0	0	0	0	0	0	0	0	0
Bacteria	Proteobacteria	Betaproteobacteria	Burkholderiales	Comamonadaceae	Ramlibacter		0	0	0	0	0	0	0.222222	0.666667	0	0	0	0	0	0	0.25	0.5	0.333333	1	0.111111	0.333333	1.11111	3.33333	0	0	0	0
Bacteria	Proteobacteria	Betaproteobacteria	Burkholderiales	Comamonadaceae	Polaromonas		0	0	0	0	0	0	0	0	0	0	0.333333	1	0	0	0	0	0	0	0	0	0.222222	0.666667	0	0	0	0
Bacteria	Proteobacteria	Betaproteobacteria	Burkholderiales	Comamonadaceae	Methylibium		0	0	0.222222	0.666667	0	0	0	0	0	0	0	0	0	0	0	0	0	0	0	0	0	0	0	0	0	0
Bacteria	Proteobacteria	Betaproteobacteria	Burkholderiales	Comamonadaceae	Limnohabitans		0.777778	1.98606	0.666667	1.11803	2	3	2.77778	4.86769	2.11111	3.51584	19.8889	59.6667	3.88889	6.05071	1	1.1547	2.44444	5.34114	8.11111	17.6383	11.8889	35.6667	0.444444	1.69148	0	0
Bacteria	Proteobacteria	Betaproteobacteria	Burkholderiales	Comamonadaceae	Hylemonella		0	0	0	0	0.444444	1.33333	0	0	0	0	0	0	0	0	0	0	0	0	0.333333	1	0	0	0.444444	0	0	0
Bacteria	Proteobacteria	Betaproteobacteria	Burkholderiales	Comamonadaceae	Delftia		0.666667	1.32288	0.444444	0.881917	0.333333	0.707107	1.11111	2.08833	1.88889	3.01846	1.66667	4.30116	2.11111	2.97676	1.25	1.5	1.66667	2.82843	3.11111	7.16667	1.55556	2.55495	0.0555556	0.333333	0.666667	1.1547
Bacteria	Proteobacteria	Betaproteobacteria	Burkholderiales	Comamonadaceae	Comamonas		1.33333	2.23607	0.444444	1.01379	0.777778	1.71594	1	1.73205	0.888889	1.76383	4.66667	10.8282	3	6.94622	1.25	2.5	0.222222	0.440959	1.11111	2.31541	0.333333	1	0.277778	0.881917	0	0
Bacteria	Proteobacteria	Betaproteobacteria	Burkholderiales	Comamonadaceae	Acidovorax	Acidovorax	0	0	0.222222	0.666667	0	0	0.444444	0.881917	0.111111	0.333333	0.444444	1.01379	0	0	0	0	1.77778	3.56293	0.666667	1.41421	0.222222	0.666667	0.222222	0	0	0
Bacteria	Proteobacteria	Betaproteobacteria	Burkholderiales	Comamonadaceae			4.11111	3.85501	2	5.63471	3	3.84057	4.44444	4.97773	2.11111	2.66667	3.11111	3.51584	3.77778	6.86982	3.25	2.87228	7	6.78233	2.44444	3.53946	4.11111	6.69784	1	4.272	2	3.4641
Bacteria	Proteobacteria	Betaproteobacteria	Burkholderiales	Burkholderiaceae	Lautropia		0.222222	0.666667	0	0	0	0	0	0	0.111111	0.333333	0	0	0	0	0	0	0	0	0	0	0	0	1	0	0	0
Bacteria	Proteobacteria	Betaproteobacteria	Burkholderiales	Burkholderiaceae	Burkholderia	bryophila	0.111111	0.333333	0	0	0	0	0	0	0.222222	0.666667	0	0	0	0	0	0	0	0	0	0	0	0	0.0555556	0.333333	0	0
Bacteria	Proteobacteria	Betaproteobacteria	Burkholderiales	Burkholderiaceae	Burkholderia		0	0	0.111111	0.333333	1.44444	2.651	0.111111	0.333333	1.22222	3.66667	1	1.73205	0.111111	0.333333	1	2	2.66667	5.5	0.666667	1.65831	0.333333	1	0.111111	0.333333	0.333333	0.57735
Bacteria	Proteobacteria	Betaproteobacteria	Burkholderiales	Burkholderiaceae			0	0	0	0	0.111111	0.333333	0	0	0	0	0	0	0	0	0	0	0	0	0.111111	0.333333	0	0	0.0555556	0	0	0
Bacteria	Proteobacteria	Betaproteobacteria	Burkholderiales	Alcaligenaceae	Sutterella		0	0	0	0	0	0	0	0	0	0	0	0	0	0	0	0	0	0	0	0	0	0	0.111111	0.666667	0	0
Bacteria	Proteobacteria	Betaproteobacteria	Burkholderiales	Alcaligenaceae	Pigmentiphaga		2	2.95804	0.666667	2	0.222222	0.666667	0	0	0	0	0	0	0	0	0	0	0	0	1.44444	3.6094	0.666667	2	0.111111	0	0	0
Bacteria	Proteobacteria	Betaproteobacteria	Burkholderiales	Alcaligenaceae	Denitrobacter		573.667	1720.63	91	262.663	0	0	780.222	1823.57	0.555556	1.66667	51	149.643	0	0	0	0	0	0	0.666667	2	0.555556	1.66667	0.444444	2.66667	0	0
Bacteria	Proteobacteria	Betaproteobacteria	Burkholderiales	Alcaligenaceae	Achromobacter		4.44444	8.03292	4.33333	6	1.22222	2.3863	8.88889	12.0876	1.77778	4.63081	0.111111	0.333333	0.777778	1.64148	2	4	1.22222	1.98606	0.444444	0.881917	0.777778	2.33333	0.666667	1.01379	7	7.93725
Bacteria	Proteobacteria	Betaproteobacteria	Burkholderiales	Alcaligenaceae			809.111	2020.71	102.778	147.075	79.1111	130.632	273.889	372.19	45.3333	44.9472	38.6667	39.1344	70	69.848	44.25	19.8893	32.7778	24.7173	89.6667	55.4098	44.7778	39.8208	13.6111	21.684	36.3333	36.2261
Bacteria	Proteobacteria	Betaproteobacteria	Burkholderiales				0.333333	0.5	0.222222	0.666667	0.111111	0.333333	0.444444	1.01379	0.222222	0.666667	0	0	0.222222	0.666667	0	0	0.222222	0.666667	0.444444	0.881917	0	0	13.5556	0.707107	0	0
Bacteria	Proteobacteria	Betaproteobacteria	A21b	UD5			0	0	0	0	0	0	0.222222	0.666667	0	0	0	0	0	0	0	0	0	0	0	0	0	0	0.166667	0	0	0
Bacteria	Proteobacteria	Betaproteobacteria					0.333333	1	0	0	0	0	0	0	0	0	0	0	0	0	0	0	0.666667	2	0	0	0	0	0	0	0	0
Bacteria	Proteobacteria	Alphaproteobacteria	Sphingomonadales	Sphingomonadaceae	Sphingopyxis	alaskensis	0	0	0.777778	1.98606	0.222222	0.666667	0	0	0.888889	2.02759	0	0	1.11111	2.66667	0.75	1.5	0.111111	0.333333	0.666667	1.32288	0.666667	1.11803	0	0	0	0
Bacteria	Proteobacteria	Alphaproteobacteria	Sphingomonadales	Sphingomonadaceae	Sphingomonas	yabuuchiae	4	7	5.11111	6.15314	2.33333	4.09268	9.77778	12.1632	3.11111	5.73246	22.2222	54.2074	13.5556	12.2588	1.5	1.73205	3.11111	4.9357	10.3333	22.8801	20.5556	56.8245	0.611111	1.71594	0.333333	0.57735
Bacteria	Proteobacteria	Alphaproteobacteria	Sphingomonadales	Sphingomonadaceae	Sphingomonas	wittichii	0	0	0	0	0	0	1.88889	5.66667	0	0	0	0	0	0	0	0	0.333333	1	0	0	0	0	0.611111	0	0	0
Bacteria	Proteobacteria	Alphaproteobacteria	Sphingomonadales	Sphingomonadaceae	Sphingomonas	azotifigens	0	0	0	0	0.444444	1.33333	0	0	0	0	1.66667	5	0	0	0	0	0	0	0	0	0.111111	0.333333	0	0	0	0
Bacteria	Proteobacteria	Alphaproteobacteria	Sphingomonadales	Sphingomonadaceae	Sphingomonas		15.7778	33.3571	9.33333	18.4052	10.3333	10.943	15	22.4889	9.44444	12.1667	108.778	306.143	32.5556	52.505	12.25	13.0735	20.7778	33.4992	48.5556	95.8386	88.1111	233.683	2.61111	7.80669	8	12.1244
Bacteria	Proteobacteria	Alphaproteobacteria	Sphingomonadales	Sphingomonadaceae	Sphingobium		55.3333	99.2761	57.1111	106.342	5.11111	7.11415	16.3333	27.9955	8.66667	9.6566	4.77778	5.42627	3.44444	3.04594	14.25	10.1448	12.3333	18.8082	5.77778	6.74125	3.55556	4.69338	8.22222	9.64077	5.33333	4.50925
Bacteria	Proteobacteria	Alphaproteobacteria	Sphingomonadales	Sphingomonadaceae	Novosphingobium		107.111	182.096	120.556	186.57	1.66667	2.95804	77	126.831	2.22222	3.96162	5.66667	10.5238	3.88889	6.95422	15.25	21.4379	58.8889	106.681	3.77778	4.52155	1.66667	3.937	12.5556	15.7991	10.3333	8.96289
Bacteria	Proteobacteria	Alphaproteobacteria	Sphingomonadales	Sphingomonadaceae	Kaistobacter		1.11111	3.33333	0.222222	0.666667	0	0	0	0	0	0	0	0	0.333333	1	0	0	1.88889	5.66667	0.444444	1.33333	0	0	7.27778	2	0	0
Bacteria	Proteobacteria	Alphaproteobacteria	Sphingomonadales	Sphingomonadaceae			55.7778	72.3823	40.6667	41.8181	34.5556	24.089	66.1111	108.255	17.3333	16.3325	288.222	804.125	89.1111	150.27	29.5	21.8098	73.1111	98.2057	124.667	254.135	210.222	551.886	7.44444	8.96908	10.6667	10.7858
Bacteria	Proteobacteria	Alphaproteobacteria	Sphingomonadales	Erythrobacteraceae			2.44444	5.4569	1.11111	2.26078	1	2	2.33333	3.3541	0.666667	1.41421	1.66667	3.64005	0.666667	2	2.75	3.0957	1.22222	1.56347	2.44444	4.36208	0.111111	0.333333	7.33333	0.881917	0	0
Bacteria	Proteobacteria	Alphaproteobacteria	Sphingomonadales				0	0	0	0	0	0	0.222222	0.666667	0.333333	1	0	0	0	0	0	0	0	0	0	0	0	0	0.222222	0	0	0
Bacteria	Proteobacteria	Alphaproteobacteria	Rickettsiales	Rickettsiaceae	Wolbachia	Wolbachia endosymbiont of Chorthippus parallelus	1.22222	2.72845	0	0	0	0	0	0	0	0	0	0	0	0	0	0	0	0	0	0	0	0	0	0	0	0
Bacteria	Proteobacteria	Alphaproteobacteria	Rickettsiales	Rickettsiaceae	Wolbachia		0	0	0	0	0	0	0	0	0	0	0	0	0.333333	1	0	0	0	0	0	0	0	0	0	0	0	0
Bacteria	Proteobacteria	Alphaproteobacteria	Rickettsiales	Rickettsiaceae			0	0	0	0	0	0	0	0	0	0	0	0	0	0	0	0	0.444444	1.33333	0	0	0.222222	0.666667	0	0	0	0
Bacteria	Proteobacteria	Alphaproteobacteria	Rickettsiales	mitochondria	Vermamoeba	vermiformis	0.666667	1.41421	0.555556	1.66667	0	0	0	0	0	0	0.888889	2.66667	0.222222	0.666667	0	0	0	0	0.444444	1.33333	1.88889	5.66667	0	0	0	0
Bacteria	Proteobacteria	Alphaproteobacteria	Rickettsiales	mitochondria	Acanthamoeba	polyphaga	1.66667	3.53553	0.888889	1.83333	0	0	2.33333	7	0.111111	0.333333	0	0	0	0	0	0	1	3	0	0	0	0	0	0	0	0
Bacteria	Proteobacteria	Alphaproteobacteria	Rickettsiales	mitochondria	Acanthamoeba	castellanii	0.555556	1.66667	0	0	0.222222	0.440959	1.33333	1.93649	0	0	0.666667	2	0.333333	1	0	0	0	0	0.333333	0.707107	0	0	0	0	0	0
Bacteria	Proteobacteria	Alphaproteobacteria	Rickettsiales	mitochondria	Acanthamoeba	Acanthamoeba	25.8889	48.3385	24.6667	42.2936	0	0	32.6667	87.6513	0	0	0	0	0	0	0.25	0.5	23.8889	71.6667	0	0	0	0	0	0	0	0
Bacteria	Proteobacteria	Alphaproteobacteria	Rickettsiales	mitochondria			2.88889	5.18277	6.77778	11.3223	1	1.22474	2.33333	2.39792	1.66667	0.866025	2	6	4.66667	6.10328	1.25	1.89297	1.22222	2.33333	1.33333	1.93649	2.55556	2.87711	4.88889	23.1451	0	0
Bacteria	Proteobacteria	Alphaproteobacteria	Rickettsiales				1.55556	3.08671	0.444444	1.01379	0	0	1.22222	2.99073	0.111111	0.333333	1.55556	4.66667	0	0	0	0	2.55556	4.00347	1.33333	4	0.666667	2	5	0.666667	0	0
Bacteria	Proteobacteria	Alphaproteobacteria	Rhodospirillales	Rhodospirillaceae	Inquilinus		1.77778	3.52767	0.888889	1.69148	1.33333	2.06155	1.44444	2.24227	1.55556	2.92024	0	0	2.33333	4.94975	0.75	1.5	0	0	0.444444	1.01379	0.555556	1.66667	0.111111	0	0	0
Bacteria	Proteobacteria	Alphaproteobacteria	Rhodospirillales	Rhodospirillaceae	Azospirillum		0	0	0	0	0.222222	0.666667	0.777778	1.56347	0.444444	1.33333	0	0	0.333333	1	0	0	0	0	1.66667	4.30116	0.666667	1.32288	0	0	0	0
Bacteria	Proteobacteria	Alphaproteobacteria	Rhodospirillales	Rhodospirillaceae			0.555556	1.13039	0.888889	1.76383	0	0	2.55556	6.0231	0.222222	0.666667	0.333333	1	3	9	0	0	2.33333	7	1	2.12132	0	0	0	0	0.333333	0.57735
Bacteria	Proteobacteria	Alphaproteobacteria	Rhodospirillales	Acetobacteraceae	Roseomonas	mucosa	0.111111	0.333333	0.222222	0.666667	0	0	0.777778	2.33333	1	3	0.555556	1.66667	0	0	0	0	0.333333	1	0	0	0.333333	1	0.166667	1	0	0
Bacteria	Proteobacteria	Alphaproteobacteria	Rhodospirillales	Acetobacteraceae			123	276.151	52.8889	130.445	917.333	2741.51	19.6667	56.7671	60.3333	154.202	2045.33	3292.18	1344	2689.37	1911.25	3673.28	16.8889	47.3483	4.22222	5.14242	1388	3100.49	451.222	2702.96	5257.67	5173.6
Bacteria	Proteobacteria	Alphaproteobacteria	Rhodospirillales				0.555556	1.66667	0	0	0.111111	0.333333	0.666667	2	0.111111	0.333333	0	0	0	0	0	0	0	0	0	0	0.666667	2	451.056	0	0.333333	0.57735
Bacteria	Proteobacteria	Alphaproteobacteria	Rhodobacterales	Rhodobacteraceae	Rubellimicrobium		0	0	0	0	1.11111	3.33333	0	0	0	0	0	0	0	0	0	0	0	0	0	0	0	0	0	0	0.666667	1.1547
Bacteria	Proteobacteria	Alphaproteobacteria	Rhodobacterales	Rhodobacteraceae	Rhodobacter		0.222222	0.666667	0	0	0	0	0	0	0.222222	0.666667	0	0	0	0	0	0	0	0	0	0	0	0	0	0	0	0
Bacteria	Proteobacteria	Alphaproteobacteria	Rhodobacterales	Rhodobacteraceae	Paracoccus	marcusii	0.333333	0.707107	0.111111	0.333333	1	1.11803	1	2.34521	2	3.1225	0.666667	2	1.55556	2.45515	0	0	0.333333	1	0.555556	1.01379	0	0	0.111111	0.666667	0	0
Bacteria	Proteobacteria	Alphaproteobacteria	Rhodobacterales	Rhodobacteraceae	Paracoccus	aminovorans	0	0	0	0	0.555556	1.66667	0.222222	0.666667	0.111111	0.333333	0.777778	1.71594	0.666667	1.41421	0	0	0.333333	1	0.333333	0.707107	1.66667	4	0.111111	0	0	0
Bacteria	Proteobacteria	Alphaproteobacteria	Rhodobacterales	Rhodobacteraceae	Paracoccus		19.7778	31.4037	8.44444	10.1132	21.2222	18.8001	17.6667	22.6661	21.6667	23.7065	16.5556	29.5301	10	8.04674	14.75	11.0868	11.5556	17.6785	20.8889	23.9345	19.2222	23.7686	14.5	32.1559	5.33333	5.03322
Bacteria	Proteobacteria	Alphaproteobacteria	Rhodobacterales	Rhodobacteraceae			1.77778	3.34581	4	8.67468	1.88889	2.14735	5.55556	8.4278	2.44444	2.651	0	0	1.44444	3.35824	3	3.16228	3.77778	6.72268	1.22222	2.16667	1.88889	2.80377	14.7778	1.13039	1	1.73205
Bacteria	Proteobacteria	Alphaproteobacteria	Rhodobacterales	Hyphomonadaceae	Hyphomonas		0	0	0	0	1.66667	5	0	0	0	0	0	0	0	0	0	0	0.111111	0.333333	0	0	0	0	0.277778	0	0	0
Bacteria	Proteobacteria	Alphaproteobacteria	Rhizobiales	Xanthobacteraceae	Xanthobacter		0.333333	1	0	0	0	0	0	0	0.222222	0.666667	0	0	0	0	0	0	0	0	0	0	0	0	0	0	0	0
Bacteria	Proteobacteria	Alphaproteobacteria	Rhizobiales	Xanthobacteraceae	Labrys		0	0	0	0	0	0	0	0	0.222222	0.666667	0	0	0.555556	1.66667	0	0	0	0	0	0	0.222222	0.666667	0	0	0	0
Bacteria	Proteobacteria	Alphaproteobacteria	Rhizobiales	Xanthobacteraceae			0.666667	1.32288	1.55556	4.66667	0.222222	0.666667	0	0	0	0	0	0	0	0	0.5	1	0	0	0	0	0	0	0	0	1	1.73205
Bacteria	Proteobacteria	Alphaproteobacteria	Rhizobiales	Rhizobiaceae	Rhizobium	leguminosarum	1.33333	3.04138	0	0	0	0	0	0	0.777778	2.33333	0	0	0	0	0.5	1	0	0	0	0	0	0	0	0	0	0
Bacteria	Proteobacteria	Alphaproteobacteria	Rhizobiales	Rhizobiaceae	Kaistia		0.333333	1	1.33333	2.64575	0	0	0.777778	1.71594	0	0	0	0	0.111111	0.333333	0.5	1	0.111111	0.333333	0.111111	0.333333	0.333333	1	0.0555556	0.333333	0	0
Bacteria	Proteobacteria	Alphaproteobacteria	Rhizobiales	Rhizobiaceae	Agrobacterium		11	14.5172	7	12.5	3.33333	5.04975	10	11.6619	2.55556	3.39526	4.77778	5.93249	1.66667	2.91548	5.75	3.94757	12.6667	17.3494	7.22222	6.8516	3.44444	4.61278	2.5	4.40013	2	2
Bacteria	Proteobacteria	Alphaproteobacteria	Rhizobiales	Rhizobiaceae			29	43.4511	13.5556	18.6756	1.11111	2.42097	3.44444	7.19568	0.222222	0.666667	0	0	0.444444	1.01379	5	5.83095	8.77778	14.6097	1	3	1.33333	2.82843	2.83333	1.56347	0	0
Bacteria	Proteobacteria	Alphaproteobacteria	Rhizobiales	Phyllobacteriaceae	Phyllobacterium		0	0	0.666667	1.32288	0.555556	1.33333	0.555556	1.13039	0.222222	0.666667	1.11111	2.42097	1.44444	3.35824	0	0	1.88889	3.25747	1.33333	2.82843	0	0	0.611111	1.33333	0	0
Bacteria	Proteobacteria	Alphaproteobacteria	Rhizobiales	Phyllobacteriaceae	Nitratireductor		0.222222	0.666667	0.555556	1.66667	0.444444	1.33333	0	0	0.333333	1	0.111111	0.333333	0	0	0.5	0.57735	0	0	0.444444	1.33333	0.444444	1.33333	0.222222	0	0	0
Bacteria	Proteobacteria	Alphaproteobacteria	Rhizobiales	Phyllobacteriaceae	Mesorhizobium		0	0	0.333333	1	0	0	0.222222	0.666667	0.666667	2	1.11111	2.66667	0	0	0	0	0.222222	0.666667	0.111111	0.333333	1.33333	2.39792	0	0	0	0
Bacteria	Proteobacteria	Alphaproteobacteria	Rhizobiales	Phyllobacteriaceae	Mesorhizobium		0.222222	0.666667	0	0	0	0	0	0	0	0	0	0	0	0	0	0	0	0	0	0	0	0	0	0	0	0
Bacteria	Proteobacteria	Alphaproteobacteria	Rhizobiales	Phyllobacteriaceae	Mesorhizobium		0.111111	0.333333	0	0	0	0	0.333333	1	0.888889	1.83333	0	0	0.222222	0.666667	0	0	0	0	0.111111	0.333333	0.333333	1	0	0	0	0
Bacteria	Proteobacteria	Alphaproteobacteria	Rhizobiales	Phyllobacteriaceae	Chelativorans		0.333333	0.707107	0	0	0.333333	1	0	0	0.444444	1.33333	0	0	0.444444	1.33333	0.5	1	0	0	0.111111	0.333333	0.111111	0.333333	0	0	0	0
Bacteria	Proteobacteria	Alphaproteobacteria	Rhizobiales	Phyllobacteriaceae			30.1111	28.5107	17.2222	14.4289	22	21.0594	14.5556	14.3537	9.11111	8.88038	7.77778	10.9633	17	43.6148	23.75	24.8378	10	13.3229	18.7778	23.9676	5.66667	5.74456	1.44444	3.21887	6.66667	3.21455
Bacteria	Proteobacteria	Alphaproteobacteria	Rhizobiales	Methylocystaceae	Pleomorphomonas		0	0	0	0	0	0	0	0	0	0	0	0	0.555556	1.66667	0	0	0.555556	1.66667	0.444444	1.33333	0.444444	1.01379	1.44444	0	0	0
Bacteria	Proteobacteria	Alphaproteobacteria	Rhizobiales	Methylocystaceae	Methylosinus		0	0	0	0	0.111111	0.333333	0.333333	1	0	0	0	0	0	0	0	0	0.111111	0.333333	0.111111	0.333333	0	0	0	0	0	0
Bacteria	Proteobacteria	Alphaproteobacteria	Rhizobiales	Methylocystaceae			0.111111	0.333333	0	0	0	0	0.666667	1.32288	0	0	0	0	0.555556	1.66667	0	0	0.222222	0.666667	0	0	0.333333	1	0.166667	1	0	0
Bacteria	Proteobacteria	Alphaproteobacteria	Rhizobiales	Methylobacteriaceae	Methylobacterium	organophilum	0.222222	0.666667	0	0	0	0	0	0	0	0	0	0	0	0	0	0	0	0	0	0	0	0	0.166667	0	0	0
Bacteria	Proteobacteria	Alphaproteobacteria	Rhizobiales	Methylobacteriaceae	Methylobacterium	adhaesivum	0	0	0	0	0	0	0.444444	0.881917	0.222222	0.666667	0	0	0.666667	1.32288	0	0	0	0	0.666667	2	0	0	0	0	0	0
Bacteria	Proteobacteria	Alphaproteobacteria	Rhizobiales	Methylobacteriaceae	Methylobacterium		24.5556	49.064	31.3333	73.2342	20	24.2745	23.4444	24.83	14.8889	14.7601	253	689.348	51.3333	89.8248	39.75	31.5845	63	112.459	114.222	246.207	191.778	542.435	3.27778	3.94053	11.3333	10.0167
Bacteria	Proteobacteria	Alphaproteobacteria	Rhizobiales	Methylobacteriaceae			11.5556	15.2325	3.66667	5.93717	3.66667	3.7081	7.77778	8.45248	5.11111	6.09189	40.2222	105.439	10.8889	11.2633	5.5	5.8023	8.66667	9.43398	18.6667	26.5141	25.7778	63.3281	4.16667	2.77389	1.33333	1.1547
Bacteria	Proteobacteria	Alphaproteobacteria	Rhizobiales	Hyphomicrobiaceae	Rhodoplanes		1.66667	4.63681	0	0	0	0	0.222222	0.666667	0	0	1.66667	5	0	0	1.25	2.5	0	0	0.333333	1	1.11111	3.33333	1.05556	0.707107	0	0
Bacteria	Proteobacteria	Alphaproteobacteria	Rhizobiales	Hyphomicrobiaceae	Parvibaculum		1.55556	2.45515	1.66667	2.91548	1.22222	2.63523	3.33333	6.46142	2.66667	4.03113	1.88889	2.47207	0.888889	2.66667	1	2	0	0	1	1.93649	0.555556	1.66667	0.722222	3.33333	0.333333	0.57735
Bacteria	Proteobacteria	Alphaproteobacteria	Rhizobiales	Hyphomicrobiaceae	Hyphomicrobium	sulfonivorans	0	0	0	0	0.555556	1.01379	0	0	0	0	0.111111	0.333333	0	0	0	0	0	0	0.111111	0.333333	0.222222	0.666667	0.555556	0	0	0
Bacteria	Proteobacteria	Alphaproteobacteria	Rhizobiales	Hyphomicrobiaceae	Hyphomicrobium		0.111111	0.333333	0.666667	2	1.77778	3.7006	0.666667	2	0.111111	0.333333	0	0	0.222222	0.666667	0	0	1.77778	3.56293	0.777778	2.33333	0.777778	2.33333	0.111111	0.440959	0	0
Bacteria	Proteobacteria	Alphaproteobacteria	Rhizobiales	Hyphomicrobiaceae	Devosia		7.77778	12.6962	7.33333	7.07107	7.33333	9.83616	11.2222	9.67959	3.55556	4.41902	1.44444	2.35112	4.22222	7.72622	13.25	4.5	5.66667	6.22495	6.88889	10.5883	1.88889	2.848	1.27778	4.33013	2.33333	4.04145
Bacteria	Proteobacteria	Alphaproteobacteria	Rhizobiales	Hyphomicrobiaceae			0.666667	1.65831	2.22222	3.83333	0.777778	1.98606	1.66667	4	1.44444	3.64387	0.111111	0.333333	1.77778	5.33333	0.25	0.5	0.111111	0.333333	1.77778	2.16667	0.666667	1	1.16667	0	0	0
Bacteria	Proteobacteria	Alphaproteobacteria	Rhizobiales	Brucellaceae	Ochrobactrum	intermedium	4.11111	7.91272	3.88889	5.41859	36	106.131	1.66667	3.31662	235.778	503.73	0.444444	1.01379	0.111111	0.333333	0.5	1	6	13.1909	0.555556	1.13039	11.5556	33.193	0	0	1	1.73205
Bacteria	Proteobacteria	Alphaproteobacteria	Rhizobiales	Brucellaceae	Ochrobactrum		5.33333	2.87228	84.6667	246.513	9	15.4758	588	1742.65	1055.11	3152.59	106.778	303.553	115.778	333.872	7.25	9.5	7.33333	11.2361	4	5.67891	2.66667	2.5	10.7778	59.8981	6.33333	9.29157
Bacteria	Proteobacteria	Alphaproteobacteria	Rhizobiales	Brucellaceae			0.666667	1.32288	1.66667	5	0.111111	0.333333	4.22222	8.07431	0	0	0.444444	1.33333	0.222222	0.666667	0.5	1	0	0	0.666667	1.32288	1.44444	4.33333	10.8889	0.440959	0	0
Bacteria	Proteobacteria	Alphaproteobacteria	Rhizobiales	Bradyrhizobiaceae	Bradyrhizobium		0	0	0.111111	0.333333	0	0	0	0	0	0	0.222222	0.666667	0	0	0	0	0	0	0.444444	1.33333	0.111111	0.333333	0.333333	1.01379	0	0
Bacteria	Proteobacteria	Alphaproteobacteria	Rhizobiales	Bradyrhizobiaceae	Balneimonas		0	0	0	0	0.444444	0.881917	0	0	0	0	0	0	0	0	0	0	0	0	1.44444	2.50555	0	0	0.222222	0	0	0
Bacteria	Proteobacteria	Alphaproteobacteria	Rhizobiales	Bradyrhizobiaceae			14.8889	15.9016	5.88889	4.42844	3.88889	3.82245	10.4444	15.6214	6.55556	6.93021	32.5556	91.3183	11.2222	11.6809	11.5	9.14695	10.4444	9.61914	15.4444	27.4914	24.4444	51.152	2.44444	5.1099	2.66667	2.08167
Bacteria	Proteobacteria	Alphaproteobacteria	Rhizobiales	Beijerinckiaceae	Chelatococcus	Chelatococcus	8.55556	9.16667	1.88889	2.57121	5.88889	6.97217	3.77778	3.63242	9.22222	13.8724	0.111111	0.333333	0.555556	0.881917	0.25	0.5	1.44444	2.87711	4.55556	4.00347	1.77778	3.11359	2.94444	3	0.333333	0.57735
Bacteria	Proteobacteria	Alphaproteobacteria	Rhizobiales	Beijerinckiaceae			0.777778	1.71594	0	0	0.444444	1.33333	0.333333	1	0.666667	1.32288	0.222222	0.666667	0	0	0	0	0.777778	1.98606	0	0	1.33333	2.5	0.5	0	0	0
Bacteria	Proteobacteria	Alphaproteobacteria	Rhizobiales	Bartonellaceae			0	0	0	0	0	0	0	0	0	0	0	0	0	0	0	0	0	0	0	0	0	0	0.444444	2.66667	0	0
Bacteria	Proteobacteria	Alphaproteobacteria	Rhizobiales	Aurantimonadaceae			0	0	0	0	0	0	0.666667	2	0	0	0	0	0	0	0.75	1.5	0	0	0	0	0.888889	2.66667	0.444444	0	0	0
Bacteria	Proteobacteria	Alphaproteobacteria	Rhizobiales				3.88889	3.37062	4.88889	12.1186	2	2.29129	6	7.38241	1.33333	1.65831	11.6667	25.035	5.33333	5.76628	4.25	3.40343	2.88889	4.70225	5.77778	8.19722	11.7778	31.6496	1.16667	2.78388	1	1
Bacteria	Proteobacteria	Alphaproteobacteria	RF32				0	0	0	0	0	0	0	0	0	0	0	0	0	0	0	0	0	0	0.222222	0.666667	0	0	1.16667	0	0	0
Bacteria	Proteobacteria	Alphaproteobacteria	Caulobacterales	Caulobacteraceae	Phenylobacterium		0	0	0	0	0	0	0	0	0	0	0.666667	1.65831	0.666667	2	0	0	0	0	0.333333	1	0	0	0.0555556	0.333333	0	0
Bacteria	Proteobacteria	Alphaproteobacteria	Caulobacterales	Caulobacteraceae	Mycoplana		0.333333	1	0.777778	2.33333	0	0	0.222222	0.666667	0.777778	1.39443	0.222222	0.666667	0.222222	0.666667	0	0	0.555556	1.13039	0.444444	1.33333	0	0	0.666667	2.99073	0	0
Bacteria	Proteobacteria	Alphaproteobacteria	Caulobacterales	Caulobacteraceae	Caulobacter		0	0	1.33333	3.04138	1	2	0.888889	1.16667	0	0	1.44444	3.97213	0	0	0	0	1	3	0.444444	1.01379	0.888889	2.66667	1	1.56347	0	0
Bacteria	Proteobacteria	Alphaproteobacteria	Caulobacterales	Caulobacteraceae	Brevundimonas	diminuta	3.66667	6.0208	4.55556	12.9336	1	1.22474	0.333333	1	6.77778	14.7799	1.44444	2.87711	1.66667	5	2.25	3.86221	2.44444	2.69774	1.66667	1.73205	0.777778	1.56347	1.61111	4.87625	2.66667	2.51661
Bacteria	Proteobacteria	Alphaproteobacteria	Caulobacterales	Caulobacteraceae	Asticcacaulis	biprosthecium	0	0	0	0	0	0	0	0	0	0	0	0	0	0	0	0	0.333333	1	0	0	0.222222	0.666667	1.22222	0	0	0
Bacteria	Proteobacteria	Alphaproteobacteria	Caulobacterales	Caulobacteraceae	Asticcacaulis		0	0	0	0	0.222222	0.666667	0	0	0	0	0.444444	1.01379	0	0	0	0	0	0	0	0	0	0	0.111111	0.666667	0	0
Bacteria	Proteobacteria	Alphaproteobacteria	Caulobacterales	Caulobacteraceae			4.77778	3.56293	6	5.63471	2.88889	2.75882	6.22222	9.90931	4.77778	4.96935	3.77778	3.83333	6.11111	7.57371	3.5	1.73205	6.88889	9.57137	4.22222	6.81502	6.66667	7.39932	1	2.22361	0.333333	0.57735
Bacteria	Proteobacteria	Alphaproteobacteria	BD7-3				0	0	0	0	0	0	0	0	0.888889	2.66667	0	0	0	0	0	0	0	0	0	0	0	0	0.888889	0	0	0
Bacteria	Proteobacteria	Alphaproteobacteria					10	10.3803	7.33333	7.77817	13.8889	35.1655	18.6667	31.6623	3.11111	4.62181	6.11111	7.4405	29.3333	82.0594	3.5	2.51661	1.55556	2.74368	8.33333	6.72681	0.111111	0.333333	0.777778	3.5746	1	1
Bacteria	Proteobacteria						0	0	0	0	0	0	0	0	0	0	0	0	0	0	0	0	0.888889	2.66667	0	0	0	0	0.777778	0	0	0
Bacteria	Planctomycetes	Planctomycetia	Planctomycetales	Planctomycetaceae	Planctomyces		2.22222	4.32371	3.44444	5.50252	0.666667	2	0.666667	1.11803	0	0	0.333333	0.707107	0.444444	1.33333	0.25	0.5	0.222222	0.666667	0.111111	0.333333	0.666667	1.65831	0	0	0	0
Bacteria	Planctomycetes	Planctomycetia	Pirellulales	Pirellulaceae	Pirellula		0	0	0	0	0	0	0	0	0	0	0	0	0	0	0	0	0	0	0.333333	1	0	0	0	0	0	0
Bacteria	Planctomycetes	Planctomycetia	Pirellulales	Pirellulaceae			7.66667	11.1467	3.88889	4.85913	6.33333	11.5	4	4.03113	5.11111	6.25389	1.11111	2.08833	4.22222	6.35959	7.75	7.932	2.77778	3.49205	7	3.77492	2.77778	2.94863	0.333333	1.41421	0.333333	0.57735
Bacteria	Planctomycetes	Planctomycetia	Gemmatales	Isosphaeraceae	Isosphaera		0	0	0	0	0	0	0	0	0	0	0	0	0	0	0	0	0	0	1	3	0	0	0.333333	0	0	0
Bacteria	Planctomycetes	Planctomycetia	Gemmatales	Isosphaeraceae			0.222222	0.440959	0.666667	1.65831	0.333333	1	0.222222	0.666667	0	0	0	0	0	0	2	3.3665	0	0	0	0	0.555556	1.66667	0.388889	2.33333	0	0
Bacteria	Planctomycetes	Planctomycetia	Gemmatales	Gemmataceae	Gemmata		0	0	0	0	0	0	0	0	0	0	0	0	0	0	0	0	0.222222	0.666667	0.888889	2.66667	0	0	0.388889	0	0	0
Bacteria	Planctomycetes	Planctomycetia	Gemmatales	Gemmataceae			0	0	0	0	0	0	0	0	0	0	0	0	0	0	0.5	1	0	0	0	0	0	0	0.555556	3.33333	0	0
Bacteria	Planctomycetes	Phycisphaerae	S-70				0	0	0	0	0	0	0.444444	1.33333	0	0	0	0	0	0	0	0	0.888889	2.66667	0	0	0	0	0.555556	0	0	0
Bacteria	Planctomycetes	Phycisphaerae	Phycisphaerales	Phycisphaeraceae			0.333333	1	0.111111	0.333333	0	0	0	0	0.222222	0.666667	0	0	0	0	0	0	0	0	0	0	0.111111	0.333333	0	0	0	0
Bacteria	Planctomycetes	Phycisphaerae	Phycisphaerales				4.11111	6.64162	2	2.44949	3.66667	8.42615	0.777778	1.56347	0.222222	0.666667	0	0	0.222222	0.440959	7.5	13.6991	0.777778	1.56347	5.11111	7.88106	1.22222	2.3863	0.388889	1.56347	0.666667	1.1547
Bacteria	OP3	koll11					0	0	0	0	0.222222	0.666667	0	0	0	0	0	0	0.222222	0.666667	0	0	0.222222	0.666667	0	0	0	0	0.388889	0	0	0
Bacteria	OP11	OP11-3					0.333333	1	0	0	0	0	0	0	0	0	0	0	0	0	0	0	0	0	0	0	0	0	0	0	0	0
Bacteria	OD1	ZB2					0	0	0.111111	0.333333	0	0	0	0	0.555556	1.66667	0	0	0	0	0	0	0.444444	1.33333	0.222222	0.666667	0	0	0	0	0	0
Bacteria	OD1	ABY1					0	0	0	0	0	0	0	0	0	0	0	0	0	0	0	0	0	0	0.222222	0.666667	0	0	0	0	0	0
Bacteria	Nitrospirae	Nitrospira	Nitrospirales	0319-6A21			0	0	0	0	0.555556	1.66667	0	0	0	0	0	0	0	0	0	0	0	0	0	0	0	0	0	0	0	0
Bacteria	GN02	BD1-5					0	0	0	0	0	0	0	0	0.111111	0.333333	0	0	0	0	0	0	0	0	0.111111	0.333333	0	0	0	0	0	0
Bacteria	Gemmatimonadetes	Gemmatimonadetes	N1423WL				0	0	0	0	0	0	0.333333	1	0	0	0	0	0	0	0	0	0	0	0	0	0	0	0	0	0	0
Bacteria	Gemmatimonadetes	Gemmatimonadetes	Gemmatimonadales				0	0	0	0	0	0	0	0	0	0	0	0	0	0	0	0	0	0	0.555556	1.66667	0	0	0	0	0	0
Bacteria	Gemmatimonadetes	Gemmatimonadetes					0.111111	0.333333	0	0	0.555556	1.13039	0.333333	1	0	0	0.111111	0.333333	1.11111	3.33333	0	0	0.111111	0.333333	0	0	0.666667	1.41421	0.111111	0.666667	0	0
Bacteria	Gemmatimonadetes	Gemmatimonadetes					0	0	0	0	0	0	0.888889	2.66667	0	0	0	0	0	0	0	0	0	0	0	0	0	0	0.111111	0	0	0
Bacteria	Gemmatimonadetes	Gemmatimonadetes					3.44444	8.32333	1.88889	2.02759	1.33333	2.5	3.33333	5.56776	0.333333	0.5	0.333333	1	4	10.8972	3.75	6.23832	0.333333	1	0.777778	1.20185	1	2	0.333333	1.65831	0	0
Bacteria	Gemmatimonadetes	Gemmatimonadetes					0	0	0	0	0.777778	1.71594	0	0	0	0	0	0	0	0	0	0	0	0	0.666667	2	0.111111	0.333333	0.333333	0	0	0
Bacteria	Gemmatimonadetes	Gemmatimonadetes					0	0	0.222222	0.666667	0	0	0	0	0	0	0	0	0	0	0	0	0	0	0	0	0	0	0	0	0	0
Bacteria	Fusobacteria	Fusobacteriia	Fusobacteriales	Leptotrichiaceae	Leptotrichia		0.222222	0.666667	0.222222	0.666667	0.111111	0.333333	5.22222	12.3671	0.777778	2.33333	0	0	0.111111	0.333333	0	0	0	0	0	0	0	0	0	0	0	0
Bacteria	Fusobacteria	Fusobacteriia	Fusobacteriales	Fusobacteriaceae	Fusobacterium		0	0	0	0	0	0	0.555556	1.66667	0.222222	0.666667	0.777778	2.33333	4	9.83616	0.5	1	0	0	0.333333	1	0.444444	1.01379	0.111111	0.666667	0	0
Bacteria	Firmicutes	OPB54					0	0	0	0	0.111111	0.333333	0	0	0.555556	1.66667	0	0	0	0	1.25	2.5	0.111111	0.333333	0.555556	1.66667	0.666667	2	0.111111	0	0	0
Bacteria	Firmicutes	Erysipelotrichi	Erysipelotrichales	Erysipelotrichaceae	Erysipelothrix		0.111111	0.333333	0	0	0.666667	2	0	0	0	0	0.111111	0.333333	0	0	0	0	0	0	0.222222	0.666667	0.777778	2.33333	0.388889	1.56347	0	0
Bacteria	Firmicutes	Erysipelotrichi	Erysipelotrichales	Erysipelotrichaceae	Bulleidia		0.555556	1.66667	0	0	0	0	0.333333	1	0	0	0	0	0	0	0	0	0	0	0	0	0	0	0.388889	0	0	0
Bacteria	Firmicutes	Erysipelotrichi	Erysipelotrichales	Erysipelotrichaceae	Allobaculum		0	0	0.444444	1.33333	0	0	0	0	0	0	0.111111	0.333333	0	0	0	0	0	0	0	0	0	0	0	0	0	0
Bacteria	Firmicutes	Erysipelotrichi	Erysipelotrichales	Erysipelotrichaceae			0	0	0	0	0.444444	1.33333	0	0	0	0	0	0	0	0	0	0	0	0	0	0	0	0	0	0	0	0
Bacteria	Firmicutes	Clostridia	Thermoanaerobacterales				0	0	0.111111	0.333333	0	0	0.111111	0.333333	0	0	0	0	0	0	1.25	2.5	0	0	0.222222	0.440959	0	0	0.166667	1	0	0
Bacteria	Firmicutes	Clostridia	Natranaerobiales				0	0	0	0	0	0	0	0	0	0	0	0	0	0	0	0	0	0	0	0	0	0	0.833333	4	0	0
Bacteria	Firmicutes	Clostridia	MBA08				12.8889	16.8036	10.8889	15.608	12.3333	14.8408	16.3333	20.7726	5.66667	12.3187	3.11111	5.44161	5.77778	5.38	16	16.5328	8.88889	9.59745	14.8889	20.2512	12.7778	18.6667	4.66667	11.2694	0.666667	1.1547
Bacteria	Firmicutes	Clostridia	Halanaerobiales	Halanaerobiaceae			0	0	0	0	0	0	0	0	0	0	0	0	0	0	0	0	0	0	0.333333	1	0	0	4	0	0	0
Bacteria	Firmicutes	Clostridia	Clostridiales	Veillonellaceae	Veillonella	parvula	0.222222	0.440959	1.22222	2.94863	0	0	1.22222	3.30824	0.111111	0.333333	0.111111	0.333333	0	0	0	0	0.111111	0.333333	0	0	1.44444	3.6094	0	0	0	0
Bacteria	Firmicutes	Clostridia	Clostridiales	Veillonellaceae	Veillonella	dispar	0.333333	0.707107	0.444444	1.33333	0.888889	1.53659	0.111111	0.333333	1.22222	3.30824	0.555556	0.726483	0	0	0.25	0.5	1.33333	3.27872	0.111111	0.333333	1.11111	2.31541	0.5	1.32288	0.333333	0.57735
Bacteria	Firmicutes	Clostridia	Clostridiales	Veillonellaceae	Veillonella		0	0	0	0	0	0	0	0	0.777778	1.98606	0	0	0	0	0	0	0.111111	0.333333	0	0	0	0	0.5	0	0	0
Bacteria	Firmicutes	Clostridia	Clostridiales	Veillonellaceae	Sporomusa		2.33333	3.1225	1.22222	1.48137	2.66667	4.60977	0.444444	1.01379	0.333333	1	0.555556	1.66667	2.11111	4.40013	1.75	3.5	1.66667	2.54951	3.44444	6.46357	1.22222	2.22361	1	4.69042	0	0
Bacteria	Firmicutes	Clostridia	Clostridiales	Veillonellaceae	Phascolarctobacterium		0.111111	0.333333	0	0	0.111111	0.333333	0	0	0.111111	0.333333	0.222222	0.440959	0.111111	0.333333	0	0	0	0	0	0	0	0	1	0	0	0
Bacteria	Firmicutes	Clostridia	Clostridiales	Veillonellaceae	Megasphaera		0.333333	0.707107	0.111111	0.333333	0	0	0.111111	0.333333	0	0	0.222222	0.666667	0	0	0.25	0.5	0	0	1.22222	3.30824	0.111111	0.333333	0.111111	0.440959	0	0
Bacteria	Firmicutes	Clostridia	Clostridiales	Veillonellaceae	Dialister		0	0	0	0	0.333333	1	0.111111	0.333333	0	0	0.444444	0.726483	0.333333	1	0	0	0	0	0.444444	1.01379	0	0	0.166667	0.333333	0.333333	0.57735
Bacteria	Firmicutes	Clostridia	Clostridiales	Veillonellaceae			0	0	0	0	0	0	0	0	0	0	0	0	0	0	0	0	0.555556	1.66667	0	0	0	0	0.0555556	0	0	0
Bacteria	Firmicutes	Clostridia	Clostridiales	Syntrophomonadaceae	Syntrophomonas		0	0	0	0	0	0	0	0	0.888889	2.66667	0.444444	1.33333	0	0	0	0	0	0	0	0	0.555556	1.66667	0	0	0	0
Bacteria	Firmicutes	Clostridia	Clostridiales	Ruminococcaceae	Ruminococcus		3.33333	4.89898	1.88889	2.20479	1.33333	2.39792	2.44444	4.30439	1.22222	2.22361	0.888889	2.02759	2.66667	4.79583	0	0	8.33333	18.9868	10.6667	14.975	3.88889	8.14623	4.72222	25.3974	1.66667	1.1547
Bacteria	Firmicutes	Clostridia	Clostridiales	Ruminococcaceae	Oscillospira		0	0	0.555556	1.13039	1.22222	3.66667	0.444444	1.33333	0	0	1	2.12132	0.222222	0.666667	0	0	0	0	0	0	0.444444	1.33333	4.77778	0.333333	0	0
Bacteria	Firmicutes	Clostridia	Clostridiales	Ruminococcaceae	Faecalibacterium	prausnitzii	0	0	0.111111	0.333333	0.333333	1	0	0	0	0	0	0	0.333333	1	0	0	0	0	0	0	0.444444	1.33333	0.111111	0.333333	0.333333	0.57735
Bacteria	Firmicutes	Clostridia	Clostridiales	Ruminococcaceae	Ethanoligenens		0	0	0	0	0	0	0	0	0	0	0	0	0	0	0.5	1	0	0	0	0	0	0	1.38889	6.63325	0	0
Bacteria	Firmicutes	Clostridia	Clostridiales	Ruminococcaceae			5.33333	5.47723	5.33333	9.30054	11.4444	27.8573	5.44444	5.61496	2.88889	5.13431	4.44444	8.41295	2.11111	2.93447	6.5	6.45497	3.55556	6.78438	6.22222	8.95514	2.66667	2.73861	1.88889	2.66667	3.33333	4.16333
Bacteria	Firmicutes	Clostridia	Clostridiales	Peptostreptococcaceae	Peptostreptococcus		0	0	0	0	0	0	0	0	0	0	0	0	0	0	0	0	0.111111	0.333333	0	0	0	0	0.555556	0	0.333333	0.57735
Bacteria	Firmicutes	Clostridia	Clostridiales	Peptostreptococcaceae			1.88889	2.42097	0	0	0.333333	0.707107	0.444444	1.33333	0.444444	1.33333	0.111111	0.333333	0	0	1	2	0.111111	0.333333	1.11111	3.33333	0.333333	1	0	0	0	0
Bacteria	Firmicutes	Clostridia	Clostridiales	Peptococcaceae	Desulfotomaculum		0.555556	1.33333	1.77778	2.53859	0.333333	1	0.333333	1	0	0	0	0	0	0	0	0	1	3	1.66667	3.20156	0.111111	0.333333	0.166667	1	0	0
Bacteria	Firmicutes	Clostridia	Clostridiales	Peptococcaceae	Desulfosporosinus	meridiei	0	0	0.111111	0.333333	0.444444	0.726483	0	0	0	0	0.555556	1.66667	0	0	0	0	0	0	0.111111	0.333333	0	0	0.166667	0	0	0
Bacteria	Firmicutes	Clostridia	Clostridiales	Peptococcaceae	Dehalobacter_Syntrophobotulus		0	0	0	0	0	0	0	0	0	0	0	0	0	0	0	0	0	0	0	0	0.666667	2	0	0	0	0
Bacteria	Firmicutes	Clostridia	Clostridiales	Peptococcaceae			0	0	0	0	0	0	1.11111	2.26078	0	0	0	0	0	0	0.5	1	0	0	0.888889	2.02759	0	0	0.111111	0.666667	0	0
Bacteria	Firmicutes	Clostridia	Clostridiales	Lachnospiraceae	Shuttleworthia		0.444444	1.01379	0	0	0	0	0	0	0	0	0	0	0	0	0	0	0	0	0	0	0	0	0.111111	0	0	0
Bacteria	Firmicutes	Clostridia	Clostridiales	Lachnospiraceae	Oribacterium		0	0	0	0	0	0	0.444444	1.33333	0	0	0	0	0	0	0	0	0	0	0.666667	2	0	0	0.111111	0.666667	0	0
Bacteria	Firmicutes	Clostridia	Clostridiales	Lachnospiraceae	Moryella		0	0	0	0	0	0	0	0	0	0	0	0	0	0	0	0	0	0	0	0	0	0	0.111111	0	0	0
Bacteria	Firmicutes	Clostridia	Clostridiales	Lachnospiraceae	Lachnospira		0.222222	0.666667	0.333333	1	0	0	0.444444	1.33333	0.111111	0.333333	0	0	0	0	0	0	0	0	0	0	0	0	0.0555556	0.333333	0.333333	0.57735
Bacteria	Firmicutes	Clostridia	Clostridiales	Lachnospiraceae	Epulopiscium		2.55556	3.2059	3.22222	5.42627	1.55556	4.66667	2.88889	6.07134	0	0	0.333333	1	3.33333	6.10328	0	0	4.77778	11.267	1	2.12132	4.88889	8.37324	0.388889	1.32288	0	0
Bacteria	Firmicutes	Clostridia	Clostridiales	Lachnospiraceae	Dorea		0	0	0	0	0.222222	0.666667	0	0	0	0	0	0	0	0	0	0	0	0	0	0	0	0	0.333333	0	0	0
Bacteria	Firmicutes	Clostridia	Clostridiales	Lachnospiraceae	Coprococcus		7.88889	6.84552	3.88889	4.83333	7.55556	13.7669	1.11111	0.927961	1.44444	2.78887	0.777778	1.71594	1.11111	1.83333	2.5	5	4.11111	6.19363	9.22222	9.21653	5.77778	8.08977	5.27778	25.3678	0	0
Bacteria	Firmicutes	Clostridia	Clostridiales	Lachnospiraceae	Butyrivibrio		0	0	0	0	0	0	0	0	0	0	0	0	0	0	0	0	0	0	0	0	0	0	5.27778	0	0	0
Bacteria	Firmicutes	Clostridia	Clostridiales	Lachnospiraceae	Blautia		0.888889	2.66667	0	0	0	0	0	0	0	0	0	0	0.222222	0.666667	0	0	0	0	0	0	0	0	0	0	1	1.73205
Bacteria	Firmicutes	Clostridia	Clostridiales	Lachnospiraceae	[Ruminococcus]	gnavus	0	0	0	0	0	0	0	0	0.666667	2	0	0	0	0	0	0	0	0	0	0	0	0	0	0	0	0
Bacteria	Firmicutes	Clostridia	Clostridiales	Lachnospiraceae	[Ruminococcus]		0.444444	1.33333	0	0	0	0	0	0	0.777778	2.33333	0	0	0	0	0	0	0	0	0	0	0	0	0	0	0	0
Bacteria	Firmicutes	Clostridia	Clostridiales	Lachnospiraceae			6.11111	7.04352	2.55556	3.94053	5	8.3666	1.33333	2.69258	2.55556	4.77261	2	3.20156	1	0.866025	1.75	3.5	1.22222	1.98606	2.77778	3.45607	3.44444	4.66667	1.27778	4.15665	2	1.73205
Bacteria	Firmicutes	Clostridia	Clostridiales	Gracilibacteraceae	Lutispora		0	0	0	0	0	0	0.222222	0.666667	0	0	0	0	0	0	0	0	1.55556	3.97213	0	0	0	0	1.27778	0	0	0
Bacteria	Firmicutes	Clostridia	Clostridiales	Eubacteriaceae	Garciella		0	0	0.333333	1	0	0	0.555556	1.13039	0	0	0	0	0	0	0	0	0	0	0	0	0	0	0	0	0	0
Bacteria	Firmicutes	Clostridia	Clostridiales	Eubacteriaceae			0	0	0	0	0.222222	0.666667	0	0	0	0	0.666667	2	1	3	6.25	6.94622	0	0	0.444444	1.33333	0	0	0	0	0	0
Bacteria	Firmicutes	Clostridia	Clostridiales	EtOH8			0.333333	1	0	0	0	0	0	0	0	0	0	0	0	0	0	0	0	0	0	0	0.333333	1	0	0	0	0
Bacteria	Firmicutes	Clostridia	Clostridiales	Clostridiaceae	Thermoanaerobacterium	saccharolyticum	0	0	0	0	0.555556	1.66667	0	0	0	0	0	0	0	0	0	0	0	0	0	0	0	0	0	0	0	0
Bacteria	Firmicutes	Clostridia	Clostridiales	Clostridiaceae	Natronincola_Anaerovirgula		0	0	0	0	0	0	0	0	0.666667	2	0	0	0	0	0	0	0	0	0.111111	0.333333	0	0	0	0	0	0
Bacteria	Firmicutes	Clostridia	Clostridiales	Clostridiaceae	Clostridium	neonatale	0.777778	1.71594	0	0	0	0	0	0	0	0	0.666667	2	0	0	1.5	3	0	0	0	0	0.333333	1	0.333333	2	0	0
Bacteria	Firmicutes	Clostridia	Clostridiales	Clostridiaceae	Clostridium	intestinale	0.111111	0.333333	0	0	2.88889	8.66667	1.88889	2.75882	0	0	0	0	0	0	0	0	0	0	1.55556	3.6094	1.55556	3.67801	0.666667	2	0.333333	0.57735
Bacteria	Firmicutes	Clostridia	Clostridiales	Clostridiaceae	Clostridium	butyricum	0.777778	2.33333	0.333333	0.707107	0.333333	0.707107	0	0	0	0	0	0	0.111111	0.333333	0	0	0.888889	2.66667	0.666667	1.65831	0	0	1.11111	2.651	0	0
Bacteria	Firmicutes	Clostridia	Clostridiales	Clostridiaceae	Clostridium		3.77778	4.86769	3.88889	5.32552	3.55556	3.35824	4.77778	7.87048	2.44444	3.53946	0.777778	1.64148	1.88889	3.40751	1.25	2.5	1.88889	4.13656	4.11111	3.85501	2.55556	3.6094	2.5	2.18581	0.333333	0.57735
Bacteria	Firmicutes	Clostridia	Clostridiales	Clostridiaceae	Caloramator		0	0	0	0	0	0	0	0	0.555556	1.66667	0	0	0.555556	1.66667	0	0	0	0	0	0	0	0	1.72222	0	0	0
Bacteria	Firmicutes	Clostridia	Clostridiales	Clostridiaceae	Alkaliphilus	transvaalensis	0.666667	2	0.333333	0.707107	0.555556	0.726483	1.22222	3.66667	0.777778	1.71594	0.444444	0.881917	0	0	0	0	0	0	2.55556	3.08671	0	0	0	0	0	0
Bacteria	Firmicutes	Clostridia	Clostridiales	Clostridiaceae	Alkaliphilus		1.33333	3.04138	2.44444	4.69338	1.44444	2.60342	0.444444	1.33333	0.666667	2	0	0	2.77778	8.33333	2.25	4.5	0.333333	1	0	0	0.888889	2.31541	0	0	0	0
Bacteria	Firmicutes	Clostridia	Clostridiales	Clostridiaceae			6	5.65685	4.77778	5.40319	3.22222	4.7111	5.77778	8.91316	6.11111	5.37225	2	3.20156	2.11111	3.58624	9.5	7.18795	3.66667	5.54527	8.77778	14.4636	4.66667	8.29156	0.388889	1.30171	1.33333	1.1547
Bacteria	Firmicutes	Clostridia	Clostridiales	Christensenellaceae			0	0	0.444444	1.33333	1.44444	2.96273	0.222222	0.666667	0	0	0	0	0.555556	1.66667	3.25	6.5	0.777778	1.98606	1.66667	2.12132	0.444444	1.01379	0.611111	0.881917	2.33333	2.08167
Bacteria	Firmicutes	Clostridia	Clostridiales	Caldicoprobacteraceae	Caldicoprobacter		1	2	0.888889	2.02759	0	0	0	0	0	0	0	0	0	0	0	0	1	3	0	0	0.555556	1.66667	0.222222	0	0	0
Bacteria	Firmicutes	Clostridia	Clostridiales	Tissierellaceae	WAL_1855D		0.111111	0.333333	0.555556	1.66667	0.333333	0.707107	0	0	0	0	1.77778	3.49205	0.777778	1.71594	0	0	0	0	0	0	0.111111	0.333333	0.222222	1.01379	0	0
Bacteria	Firmicutes	Clostridia	Clostridiales	Tissierellaceae	Tissierella_Soehngenia		1.66667	2.69258	3	4.41588	1.44444	2.651	1.55556	3.12694	3.55556	4.21637	1.77778	5.33333	0.666667	2	6.25	5.058	1.77778	2.99073	2.44444	3.46811	0.777778	1.64148	0.333333	0.666667	0	0
Bacteria	Firmicutes	Clostridia	Clostridiales	Tissierellaceae	Tepidimicrobium		0.222222	0.666667	0.666667	2	0	0	0	0	0	0	0	0	0	0	0	0	0	0	0.888889	2.66667	1.11111	2.26078	0.222222	0.666667	0	0
Bacteria	Firmicutes	Clostridia	Clostridiales	Tissierellaceae	Sedimentibacter		0.666667	1.65831	3.66667	6.1441	5.11111	13.8964	0.666667	1.32288	0.555556	0.881917	1	3	0.111111	0.333333	4.25	7.22842	0.222222	0.666667	1.33333	1.73205	0.777778	1.39443	1.22222	5.33333	0	0
Bacteria	Firmicutes	Clostridia	Clostridiales	Tissierellaceae	Peptoniphilus		0.666667	2	1.11111	1.76383	0.222222	0.666667	0.777778	1.71594	2.11111	4.28499	1.44444	4.33333	0.666667	2	3.25	6.5	2	6	0.111111	0.333333	1.77778	3.03223	1.38889	1.66667	0	0
Bacteria	Firmicutes	Clostridia	Clostridiales	Tissierellaceae	Parvimonas		0	0	0	0	0	0	0	0	0	0	0	0	0.777778	2.33333	0	0	0	0	0	0	0	0	0.277778	0	0	0
Bacteria	Firmicutes	Clostridia	Clostridiales	Tissierellaceae	Helcococcus		0	0	0	0	0	0	0	0	0.111111	0.333333	0	0	0.111111	0.333333	0	0	0	0	0	0	0	0	0	0	0	0
Bacteria	Firmicutes	Clostridia	Clostridiales	Tissierellaceae	Finegoldia		0.111111	0.333333	1.44444	3.12694	0	0	0	0	1	2.12132	0	0	1.11111	3.33333	0	0	0	0	0.222222	0.440959	0.444444	0.881917	0	0	0.666667	0.57735
Bacteria	Firmicutes	Clostridia	Clostridiales	Tissierellaceae	Anaerococcus		1.33333	2.39792	1.44444	4.33333	2.55556	4.09607	0.777778	2.33333	1.22222	2.53859	0.777778	1.98606	1.33333	2.82843	1.75	2.87228	1.88889	5.30199	1.66667	2.12132	1.22222	2.63523	0.611111	3.30824	0	0
Bacteria	Firmicutes	Clostridia	Clostridiales	Tissierellaceae			2	2.87228	0.111111	0.333333	1.33333	2.23607	1.66667	2.82843	0.333333	1	0	0	0.888889	2.31541	2.75	2.21736	2.55556	6.94822	0.333333	1	0.555556	1.66667	1.33333	2.92024	0	0
Bacteria	Firmicutes	Clostridia	Clostridiales	Mogibacteriaceae			0	0	0	0	0	0	0	0	0	0	0	0	0	0	0	0	0	0	0	0	0	0	0.722222	0	0.666667	1.1547
Bacteria	Firmicutes	Clostridia	Clostridiales				2.11111	3.10018	7.11111	13.0331	9.88889	22.4357	2.33333	4.21307	3.88889	6.15314	6.44444	10.3575	1.66667	2.91548	1.25	2.5	2.66667	4.30116	3.11111	4.91031	9	18.8149	0.666667	2.69258	3.66667	3.21455
Bacteria	Firmicutes	Clostridia					0.111111	0.333333	0	0	0.777778	2.33333	0	0	0	0	0	0	0	0	1.5	3	0	0	0	0	0	0	0.833333	1	0	0
Bacteria	Firmicutes	Bacilli	Turicibacterales	Turicibacteraceae	Turicibacter		0	0	0.555556	1.33333	0	0	0	0	0	0	1.22222	2.72845	0	0	0	0	0	0	0	0	0.222222	0.666667	0.166667	0	0.333333	0.57735
Bacteria	Firmicutes	Bacilli	Lactobacillales	Streptococcaceae	Streptococcus	anginosus	0	0	0	0	0	0	0	0	0	0	0	0	0	0	0	0	0	0	0	0	0	0	0	0	0	0
Bacteria	Firmicutes	Bacilli	Lactobacillales	Streptococcaceae	Streptococcus		6.66667	7.26292	4.11111	5.06074	6.11111	9.06152	9.33333	10.3923	6.66667	6.5	5.44444	6.65415	2.77778	4.11636	8.75	9.77667	5.11111	4.48454	6	6.08276	2.88889	3.82245	1.33333	3.27872	1.33333	1.52753
Bacteria	Firmicutes	Bacilli	Lactobacillales	Streptococcaceae	Lactococcus		0	0	0	0	0.222222	0.666667	0.444444	1.01379	0	0	0.444444	1.33333	0	0	0	0	0	0	0.444444	1.33333	0.111111	0.333333	1.33333	0	0	0
Bacteria	Firmicutes	Bacilli	Lactobacillales	Streptococcaceae			0	0	0	0	0	0	0	0	0	0	0	0	0	0	0	0	0	0	0	0	0	0	0	0	0	0
Bacteria	Firmicutes	Bacilli	Lactobacillales	Leuconostocaceae	Weissella	Weissella	0	0	0	0	0	0	0	0	0	0	0	0	0	0	0	0	0.555556	1.66667	0	0	0	0	0	0	0	0
Bacteria	Firmicutes	Bacilli	Lactobacillales	Leuconostocaceae	Leuconostoc		0	0	0	0	0	0	0	0	0	0	0	0	0	0	0	0	0	0	0	0	0.777778	2.33333	0	0	0	0
Bacteria	Firmicutes	Bacilli	Lactobacillales	Leuconostocaceae			0	0	0	0	0	0	0.222222	0.666667	0.333333	1	0	0	0	0	0	0	0.666667	2	0	0	0	0	0	0	1.66667	2.88675
Bacteria	Firmicutes	Bacilli	Lactobacillales	Lactobacillaceae	Pediococcus		0	0	0.555556	1.66667	0	0	0	0	0	0	0	0	0	0	0	0	0	0	0.666667	1.32288	0	0	0.222222	1.01379	0	0
Bacteria	Firmicutes	Bacilli	Lactobacillales	Lactobacillaceae	Lactobacillus	zeae	0	0	0	0	0	0	0.111111	0.333333	0.111111	0.333333	0	0	0	0	0.25	0.5	0	0	0	0	0.111111	0.333333	0.222222	0	0	0
Bacteria	Firmicutes	Bacilli	Lactobacillales	Lactobacillaceae	Lactobacillus	iners	0.555556	1.66667	0	0	0.111111	0.333333	0	0	0.111111	0.333333	0.222222	0.666667	0.555556	1.33333	0	0	0.111111	0.333333	0.111111	0.333333	0.333333	0.707107	0.0555556	0.333333	0	0
Bacteria	Firmicutes	Bacilli	Lactobacillales	Lactobacillaceae	Lactobacillus		0.111111	0.333333	0.666667	1.41421	0	0	0	0	0.777778	1.71594	0.333333	0.5	0	0	0.5	1	3.44444	9.96382	1.33333	3.64005	0.222222	0.666667	0.0555556	0	0	0
Bacteria	Firmicutes	Bacilli	Lactobacillales	Enterococcaceae	Vagococcus		0.333333	1	0	0	0	0	0	0	0	0	0	0	0	0	0	0	0	0	0.888889	2.02759	0	0	0	0	0	0
Bacteria	Firmicutes	Bacilli	Lactobacillales	Enterococcaceae	Enterococcus	cecorum	0.333333	1	0	0	0.222222	0.666667	0	0	0	0	0	0	0	0	0	0	0	0	0	0	0	0	0	0	0	0
Bacteria	Firmicutes	Bacilli	Lactobacillales	Enterococcaceae	Enterococcus		5.88889	5.25463	1.77778	2.72845	2.22222	4.02423	1.66667	3.57071	3.66667	7.44983	0.222222	0.666667	3	3.77492	0.5	1	2.55556	5.52519	4.77778	7.10243	1.33333	2.34521	0.722222	3.97213	0.666667	1.1547
Bacteria	Firmicutes	Bacilli	Lactobacillales	Carnobacteriaceae	Trichococcus		2.11111	4.28499	0.111111	0.333333	1.44444	2.651	1	3	0.777778	2.33333	0	0	0	0	0.25	0.5	0	0	0.333333	1	0.333333	0.707107	1.22222	3	0	0
Bacteria	Firmicutes	Bacilli	Lactobacillales	Carnobacteriaceae	Granulicatella		0.111111	0.333333	0	0	0.888889	2.66667	0	0	0.444444	1.33333	0	0	0	0	0	0	0	0	1.44444	2.87711	0.111111	0.333333	0.5	0	0	0
Bacteria	Firmicutes	Bacilli	Lactobacillales	Carnobacteriaceae	Desemzia		0	0	0.666667	1.65831	0	0	0.777778	2.33333	0.555556	1.66667	0.222222	0.666667	0.444444	1.33333	0	0	0.222222	0.666667	0	0	0	0	0	0	0	0
Bacteria	Firmicutes	Bacilli	Lactobacillales	Carnobacteriaceae	Carnobacterium		0	0	0.222222	0.666667	0	0	0	0	0	0	0	0	1.11111	3.33333	0	0	0	0	0	0	0	0	0.111111	0.666667	0	0
Bacteria	Firmicutes	Bacilli	Lactobacillales	Aerococcaceae	Facklamia		0	0	0	0	0.111111	0.333333	0	0	0.333333	1	0.333333	1	0	0	1.75	3.5	0	0	0	0	0	0	0.111111	0	0	0
Bacteria	Firmicutes	Bacilli	Lactobacillales	Aerococcaceae	Alloiococcus	otitis	0	0	0	0	0	0	0	0	0	0	0	0	0	0	0	0	0	0	0.111111	0.333333	0	0	0	0	1	1.73205
Bacteria	Firmicutes	Bacilli	Lactobacillales	Aerococcaceae	Alloiococcus		0.222222	0.666667	0.111111	0.333333	0	0	0.111111	0.333333	0	0	1.44444	2.651	0.111111	0.333333	0	0	0.333333	1	0	0	0	0	0	0	0	0
Bacteria	Firmicutes	Bacilli	Lactobacillales	Aerococcaceae	Aerococcus		0.777778	1.30171	2.11111	3.21887	1.44444	4.33333	1.33333	2.06155	0	0	0.222222	0.666667	0	0	0	0	0	0	0.666667	1.32288	1	3	0	0	1.33333	2.3094
Bacteria	Firmicutes	Bacilli	Lactobacillales	Aerococcaceae			0.555556	0.881917	0	0	0.111111	0.333333	0	0	0.111111	0.333333	0.222222	0.666667	0	0	0.5	1	1	3	0.444444	0.726483	0	0	0.888889	3.19287	0	0
Bacteria	Firmicutes	Bacilli	Lactobacillales				0	0	1	3	0	0	0	0	2	3.27872	0	0	0.444444	1.33333	1.5	1.91485	0.444444	1.33333	1.22222	2.53859	0.333333	0.707107	0.888889	0	0	0
Bacteria	Firmicutes	Bacilli	Haloplasmatales	Haloplasmataceae			1.44444	4.33333	1.88889	4.28499	0	0	0.666667	2	2.33333	4.79583	0	0	0.111111	0.333333	3.25	4.57347	0.555556	1.66667	1.33333	3.31662	0.777778	2.33333	0.111111	0.666667	0	0
Bacteria	Firmicutes	Bacilli	Gemellales	Gemellaceae	Gemella		0	0	0	0	0	0	0	0	0	0	0	0	0	0	0.5	1	0	0	0	0	0	0	0.111111	0	0	0
Bacteria	Firmicutes	Bacilli	Gemellales	Gemellaceae			1.66667	3.31662	0.222222	0.666667	1	1.80278	0	0	1.33333	2.06155	0.222222	0.666667	0.111111	0.333333	1.75	3.5	0	0	1.22222	2.22361	0.333333	1	0.277778	1.66667	0	0
Bacteria	Firmicutes	Bacilli	Bacillales	Thermoactinomycetaceae			1.77778	3.03223	2.33333	5.02494	1.33333	1.65831	3.22222	4.02423	0	0	0.333333	0.707107	0	0	0	0	0.888889	2.31541	1.22222	2.3863	0.333333	1	0.277778	0	0	0
Bacteria	Firmicutes	Bacilli	Bacillales	Staphylococcaceae	Staphylococcus	sciuri	0.444444	1.33333	0	0	0	0	0	0	0	0	0.444444	1.33333	0.222222	0.666667	0	0	0	0	0	0	0	0	0	0	0	0
Bacteria	Firmicutes	Bacilli	Bacillales	Staphylococcaceae	Staphylococcus		11.2222	8.28821	10.7778	9.23008	11.7778	7.85458	17.5556	19.4172	13.2222	11.1667	11.1111	10.2157	13.3333	8.87412	15	11.6619	14.1111	12.3333	17.7778	21.8848	7	7.51665	2.77778	4.09607	2	1
Bacteria	Firmicutes	Bacilli	Bacillales	Staphylococcaceae	Salinicoccus		0	0	1.22222	3.66667	0	0	0	0	0.222222	0.666667	0	0	0	0	1	2	0	0	0.222222	0.666667	0.777778	1.56347	3.05556	1.66667	0	0
Bacteria	Firmicutes	Bacilli	Bacillales	Staphylococcaceae	Macrococcus	caseolyticus	0	0	0	0	0.666667	2	0	0	0	0	0	0	0	0	0	0	0	0	0	0	0	0	0.277778	0	0	0
Bacteria	Firmicutes	Bacilli	Bacillales	Staphylococcaceae	Jeotgalicoccus	psychrophilus	0.333333	1	0	0	0	0	0.222222	0.440959	0.444444	1.01379	0.333333	1	0.888889	2.66667	1.25	2.5	0.555556	1.66667	0.444444	1.33333	0	0	0	0	1.66667	2.88675
Bacteria	Firmicutes	Bacilli	Bacillales	Staphylococcaceae	Jeotgalicoccus		0	0	0	0	0	0	0.222222	0.666667	0	0	0	0	0	0	2.25	4.5	0.333333	1	0	0	0.777778	1.98606	0	0	0	0
Bacteria	Firmicutes	Bacilli	Bacillales	Planococcaceae	Sporosarcina		3.88889	5.13431	0	0	0.444444	0.726483	0	0	1.55556	4.66667	0	0	0.555556	1.01379	1.75	3.5	0	0	1.11111	2.97676	0.222222	0.440959	0.944444	5.30199	0	0
Bacteria	Firmicutes	Bacilli	Bacillales	Planococcaceae	Solibacillus		0.222222	0.440959	0	0	0	0	0	0	0	0	0	0	0	0	0	0	0	0	0	0	0	0	0.944444	0	0	0
Bacteria	Firmicutes	Bacilli	Bacillales	Planococcaceae	Rummeliibacillus		21.8889	31.2067	28.5556	45.3352	3.66667	3.42783	18.4444	19.5519	5.88889	7.1317	2.33333	4.58258	6.11111	6.33333	10.5	13.772	10.5556	14.5354	8.11111	11.1068	3.88889	3.9826	2.44444	5.81903	3	3
Bacteria	Firmicutes	Bacilli	Bacillales	Planococcaceae	Planomicrobium		0	0	0	0	0	0	0	0	0.333333	1	0	0	0	0	0.25	0.5	0	0	0	0	0.111111	0.333333	2.44444	0	0	0
Bacteria	Firmicutes	Bacilli	Bacillales	Planococcaceae	Lysinibacillus	boronitolerans	0	0	0.333333	1	0	0	0	0	0.444444	1.33333	0	0	0.222222	0.666667	0	0	0	0	0	0	0	0	0	0	0	0
Bacteria	Firmicutes	Bacilli	Bacillales	Planococcaceae	Lysinibacillus	Lysinibacillus	3.55556	7.4012	6.44444	10.3212	0.777778	1.30171	1.33333	2.5	0.777778	2.33333	0	0	1.44444	3.64387	2.5	2.08167	0.777778	1.71594	1.33333	1.80278	0.222222	0.440959	0.444444	1.69148	0	0
Bacteria	Firmicutes	Bacilli	Bacillales	Planococcaceae			16.8889	18.7446	18.6667	20.8387	7.44444	8.29324	8.33333	13.1814	8.33333	10.6066	3	4.82183	8.66667	10.5357	10.75	8.53913	13.3333	13.1434	15.1111	20.955	5.55556	3.67801	3.22222	7.09068	7.66667	8.62168
Bacteria	Firmicutes	Bacilli	Bacillales	Paenibacillaceae	Paenibacillus	lautus	0.444444	1.33333	0.111111	0.333333	0	0	0	0	0.222222	0.666667	0	0	0	0	0	0	0	0	0	0	0	0	2.77778	0	0	0
Bacteria	Firmicutes	Bacilli	Bacillales	Paenibacillaceae	Paenibacillus	chondroitinus	0.111111	0.333333	0	0	0.777778	1.56347	0.333333	1	0.444444	1.33333	3.66667	7.61577	0.222222	0.440959	0	0	1.77778	4.96935	0.555556	1.13039	2.33333	7	0	0	0	0
Bacteria	Firmicutes	Bacilli	Bacillales	Paenibacillaceae	Paenibacillus	barengoltzii	0	0	0.222222	0.666667	0.444444	1.33333	0	0	0	0	0	0	1	3	0	0	0	0	0	0	0	0	0.0555556	0.333333	0	0
Bacteria	Firmicutes	Bacilli	Bacillales	Paenibacillaceae	Paenibacillus		18.1111	14.4434	15.1111	12.7323	8.11111	8.73848	21.4444	13.5103	8.88889	4.98609	23.3333	55.2675	13.7778	15.7463	15.25	12.9454	11.8889	14.8193	19.2222	25.2526	19.1111	45.5616	1.38889	2.69258	2	2
Bacteria	Firmicutes	Bacilli	Bacillales	Paenibacillaceae	Cohnella		0.555556	1.66667	0.777778	1.56347	0.666667	1.41421	0	0	0.222222	0.666667	0	0	0	0	0	0	0	0	1.11111	2.26078	0	0	1.33333	0	0	0
Bacteria	Firmicutes	Bacilli	Bacillales	Paenibacillaceae	Brevibacillus	reuszeri	0	0	0	0	0	0	1.55556	4.66667	0	0	0.555556	1.13039	0	0	0	0	0	0	0.222222	0.666667	0.111111	0.333333	0	0	0	0
Bacteria	Firmicutes	Bacilli	Bacillales	Paenibacillaceae	Brevibacillus		16.7778	30.3553	6.77778	12.911	5.55556	10.1132	19.8889	30.2053	4.66667	6.26498	88	252.42	23.5556	38.4451	13.75	12.2577	24.6667	47.9505	51.3333	122.843	76.8889	219.842	2.38889	5.38	1.66667	1.52753
Bacteria	Firmicutes	Bacilli	Bacillales	Paenibacillaceae	Aneurinibacillus		0.666667	1.41421	0	0	0	0	0	0	0	0	0	0	0	0	0	0	0	0	0	0	0	0	2.38889	0	0	0
Bacteria	Firmicutes	Bacilli	Bacillales	Paenibacillaceae			1.77778	2.86259	0.555556	0.881917	0.333333	1	0.222222	0.666667	1.11111	2.66667	0	0	0.777778	2.33333	1	1.41421	0.666667	2	2.11111	4.19656	0	0	0	0	0	0
Bacteria	Firmicutes	Bacilli	Bacillales	Listeriaceae	Brochothrix	Brochothrix	0	0	0	0	0	0	0.333333	1	0	0	0	0	0.444444	1.33333	0	0	0	0	0	0	0	0	0	0	0	0
Bacteria	Firmicutes	Bacilli	Bacillales	Bacillaceae	Virgibacillus		2.22222	2.77389	3.44444	4.61278	0.111111	0.333333	3.22222	4.57651	3.77778	9.18937	0.222222	0.666667	1	3	1.5	3	0.888889	1.36423	1.55556	3.97213	2.22222	4.14662	0.222222	1.33333	2	2
Bacteria	Firmicutes	Bacilli	Bacillales	Bacillaceae	Oceanobacillus	oncorhynchi	0	0	0	0	0	0	0	0	0	0	0.333333	1	0	0	0	0	0	0	0	0	0	0	0.222222	0	0	0
Bacteria	Firmicutes	Bacilli	Bacillales	Bacillaceae	Oceanobacillus		1.33333	3.04138	0.333333	0.707107	0.222222	0.666667	0.333333	1	0	0	0	0	0.333333	1	0.25	0.5	0	0	0.333333	0.707107	0.888889	2.66667	0.277778	1.33333	0	0
Bacteria	Firmicutes	Bacilli	Bacillales	Bacillaceae	Natronobacillus		0	0	0	0	0	0	0	0	0	0	0.222222	0.666667	0.222222	0.666667	0	0	0	0	0	0	0	0	0.277778	0	0	0
Bacteria	Firmicutes	Bacilli	Bacillales	Bacillaceae	Geobacillus		11.1111	24.7964	3.55556	8.57483	7.33333	17.4428	15.3333	28.8531	0.888889	1.76383	87.3333	242.872	16	32.2839	3	2.44949	29.6667	63.289	40.2222	104.349	73.8889	206.15	0.444444	1.36423	2	3.4641
Bacteria	Firmicutes	Bacilli	Bacillales	Bacillaceae	Bacillus	thermoamylovorans	0.333333	1	2.22222	3.76755	0	0	0	0	0	0	0	0	0	0	0.75	1.5	0	0	0	0	0	0	0.444444	0	1.33333	2.3094
Bacteria	Firmicutes	Bacilli	Bacillales	Bacillaceae	Bacillus	horti	0	0	0.111111	0.333333	1.33333	4	0	0	1.88889	5.66667	1.11111	1.96497	0	0	0.25	0.5	0.111111	0.333333	0.666667	1.41421	2.55556	5.07718	0	0	0	0
Bacteria	Firmicutes	Bacilli	Bacillales	Bacillaceae	Bacillus	foraminis	0	0	0	0	0	0	0	0	0	0	0	0	0	0	0.75	1.5	0	0	0	0	0	0	0	0	0	0
Bacteria	Firmicutes	Bacilli	Bacillales	Bacillaceae	Bacillus	flexus	0.111111	0.333333	0.222222	0.666667	0	0	1.55556	4.66667	0	0	0	0	0	0	0	0	0	0	0	0	0	0	0.166667	1	0	0
Bacteria	Firmicutes	Bacilli	Bacillales	Bacillaceae	Bacillus	firmus	0	0	0.333333	1	0.222222	0.666667	0	0	0	0	0	0	0	0	0	0	0	0	0	0	0.111111	0.333333	0.166667	0	0	0
Bacteria	Firmicutes	Bacilli	Bacillales	Bacillaceae	Bacillus	coagulans	0	0	0	0	0.111111	0.333333	0	0	0	0	2.66667	8	1.77778	2.72845	0.75	1.5	0.222222	0.666667	1.11111	1.76383	0	0	0.555556	2.26078	0	0
Bacteria	Firmicutes	Bacilli	Bacillales	Bacillaceae	Bacillus	clausii	12.2222	22.8625	2.77778	4.63081	1.33333	1.58114	2.33333	4.69042	1	1.58114	1.22222	2.72845	1.44444	2.69774	3.25	3.77492	3.55556	4.21637	1.77778	2.86259	0	0	0.666667	0.440959	0.666667	1.1547
Bacteria	Firmicutes	Bacilli	Bacillales	Bacillaceae	Bacillus		35.8889	45.1621	26.5556	20.7732	13.4444	19.7744	24.7778	17.5626	8.22222	10.7095	23.6667	41.3914	19.7778	24.5142	27	22.9637	19.8889	23.5979	37.4444	52.4407	20.3333	45.5604	2.94444	7.03562	29.6667	49.6622
Bacteria	Firmicutes	Bacilli	Bacillales	Bacillaceae	Anoxybacillus	kestanbolensis	0	0	0	0	1	2	0.666667	1.41421	0.444444	0.881917	0.111111	0.333333	0.111111	0.333333	0	0	2.33333	5.56776	1.44444	2.69774	0	0	2.83333	0	0	0
Bacteria	Firmicutes	Bacilli	Bacillales	Bacillaceae	Anoxybacillus	Anoxybacillus	0	0	0	0	0	0	0	0	0.111111	0.333333	0	0	0	0	0	0	0.222222	0.666667	0.333333	1	0	0	0	0	0	0
Bacteria	Firmicutes	Bacilli	Bacillales	Bacillaceae	Anaerobacillus		0	0	0.555556	1.66667	0	0	0	0	0	0	0	0	0.555556	1.66667	0	0	0	0	0	0	0	0	0	0	0	0
Bacteria	Firmicutes	Bacilli	Bacillales	Bacillaceae			3.22222	5.1908	4.33333	6.04152	6.11111	15.4227	6.55556	6.2672	3.77778	4.08588	1.33333	2.82843	1.22222	1.98606	2	4	3.77778	5.5852	2.44444	3.08671	0.555556	1.66667	2.44444	8.85218	2	3.4641
Bacteria	Firmicutes	Bacilli	Bacillales	Alicyclobacillaceae	Alicyclobacillus		0	0	0	0	0	0	0	0	0	0	0	0	0	0	0	0	0	0	0.444444	1.33333	0	0	2.44444	0	0	0
Bacteria	Firmicutes	Bacilli	Bacillales	Thermicanaceae	Thermicanus		0.222222	0.666667	0	0	0	0	0	0	0	0	0	0	0	0	0	0	0	0	0.111111	0.333333	0	0	0	0	0	0
Bacteria	Firmicutes	Bacilli	Bacillales	Exiguobacteraceae	Exiguobacterium		0	0	0	0	0.555556	1.33333	0	0	1.33333	3.31662	0.666667	2	0.555556	1.66667	0	0	0	0	0	0	0	0	0.277778	1.66667	0	0
Bacteria	Firmicutes	Bacilli	Bacillales	Exiguobacteraceae			0.333333	1	1	2.64575	1.55556	3.08671	5.33333	16	2.11111	2.02759	1.44444	3.64387	0.777778	1.71594	0	0	1.77778	3.38296	2.33333	3.53553	1.44444	3.35824	0.777778	1.73205	0.666667	1.1547
Bacteria	Firmicutes	Bacilli	Bacillales				3.77778	3.30824	1.66667	2.82843	0.111111	0.333333	5.44444	6.32675	5.11111	7.52404	2.66667	3.27872	0.666667	1.11803	1	1.41421	10.3333	23.4414	3.66667	3.24037	2.88889	5.81903	0.944444	1.69148	1	1
Bacteria	Firmicutes	Bacilli					0	0	0	0	0	0	0	0	0	0	0	0	0	0	0	0	0	0	0	0	0	0	0.444444	0	0	0
Bacteria	FBP						0.333333	1	0.666667	1.65831	0	0	0	0	0	0	0	0	0	0	0	0	0	0	0.333333	1	0	0	0.166667	1	0	0
Bacteria	Elusimicrobia	Elusimicrobia	Elusimicrobiales				0	0	0	0	0	0	1	2.34521	0	0	0	0	0	0	0	0	0	0	0	0	0	0	0.166667	0	0	0
Bacteria	Cyanobacteria	Oscillatoriophycideae	Chroococcales	Xenococcaceae			0	0	0	0	0	0	0.222222	0.666667	0	0	0	0	0	0	0	0	0	0	2.55556	7.66667	0	0	0	0	0	0
Bacteria	Cyanobacteria	Nostocophycideae	Stigonematales	Rivulariaceae	Calothrix		0	0	0	0	0	0	0.777778	2.33333	0	0	0	0	0	0	0	0	0	0	0	0	0	0	0	0	0	0
Bacteria	Cyanobacteria	Chloroplast	Streptophyta				3.77778	4.84195	2	2.44949	5.77778	5.04425	7.44444	12.8852	13.3333	12.8258	6.33333	8.91628	20.1111	41.0471	8.5	5.91608	21.4444	61.3476	9.22222	10.0844	4.77778	9.99722	13.1667	33.2415	5	6.245
Bacteria	Cyanobacteria	Chloroplast	Stramenopiles				0	0	0	0	0	0	0	0	0	0	0	0	0	0	0	0	0	0	0	0	0.222222	0.666667	13.1667	0	0	0
Bacteria	Cyanobacteria	Chloroplast	Euglenozoa				0	0	0	0	5.33333	16	0	0	0	0	0	0	0	0	0	0	0	0	0	0	0	0	0	0	0	0
Bacteria	Cyanobacteria	Chloroplast	Cryptophyta				0.333333	1	0	0	0	0	0	0	0	0	0	0	0	0	0	0	0	0	0	0	0	0	0	0	0	0
Bacteria	Cyanobacteria	Chloroplast	Chlorophyta				0	0	0	0	0	0	0	0	0	0	0	0	0	0	0	0	0	0	0.333333	1	0	0	0	0	0	0
Bacteria	Cyanobacteria	Chloroplast	CAB-I				0	0	0	0	0	0	0	0	0	0	0.333333	1	0	0	0	0	0	0	0	0	0	0	0	0	0	0
Bacteria	Cyanobacteria	Chloroplast					0	0	6.22222	18.6667	0	0	0.333333	1	0	0	0	0	0	0	0	0	0	0	0	0	0.222222	0.666667	0	0	0	0
Bacteria	Cyanobacteria	4C0d-2	MLE1-12				0	0	0.111111	0.333333	0.333333	1	0	0	0.111111	0.333333	0.777778	2.33333	0.888889	2.66667	0	0	0	0	1	3	1.44444	3.64387	0.5	3	0	0
Bacteria	Chloroflexi	TK17	mle1-48				0	0	0	0	0	0	0.333333	1	0	0	0	0	0	0	0	0	0	0	0	0	0	0	0.5	0	0	0
Bacteria	Chloroflexi	Thermomicrobia	Sphaerobacterales				0	0	0	0	0	0	0	0	0	0	0	0	0	0	0	0	0	0	1.11111	3.33333	0	0	0	0	0	0
Bacteria	Chloroflexi	Thermomicrobia	JG30-KF-CM45				4.44444	5.19882	1.44444	2.12786	0.888889	1.83333	0.888889	1.36423	1.11111	2.08833	0.888889	1.45297	1.33333	2.39792	1.25	1.25831	2.55556	6.94822	2.44444	2.96273	1.22222	2.63523	0.111111	0.666667	0	0
Bacteria	Chloroflexi	Ellin6529					0	0	0	0	0	0	0.444444	1.33333	0	0	0	0	0	0	0	0	0.666667	1.32288	0	0	0	0	0.111111	0	0	0
Bacteria	Chloroflexi	Anaerolineae	SBR1031	SHA-31			0	0	0	0	0	0	0	0	0	0	0	0	0.222222	0.666667	0	0	0	0	0	0	0	0	0	0	0	0
Bacteria	Chloroflexi	Anaerolineae	SBR1031	A4b			0.444444	1.33333	0	0	0	0	0	0	0.111111	0.333333	0	0	0	0	0	0	0	0	0.444444	1.33333	0.111111	0.333333	0	0	0	0
Bacteria	Chloroflexi	Anaerolineae	Anaerolineales	Anaerolinaceae	Anaerolinea		0	0	0	0	0	0	0	0	0	0	0	0	0	0	0	0	0.222222	0.666667	0	0	0	0	0	0	0	0
Bacteria	Chloroflexi						0	0	0	0	0	0	0.222222	0.666667	0	0	0	0	0	0	0	0	0	0	0	0	0	0	0	0	0	0
Bacteria	Chlorobi	OPB56					0	0	0	0	0.222222	0.666667	0	0	0	0	0	0	0	0	0	0	0	0	0	0	0	0	0	0	0	0
Bacteria	Chlorobi	BSV26	PK329				0	0	0	0	0	0	0	0	0	0	0	0	0	0	0	0	0.222222	0.666667	0	0	0	0	0	0	0	0
Bacteria	Chlamydiae	Chlamydiia	Chlamydiales	Parachlamydiaceae	Parachlamydia	Parachlamydia	0	0	0.333333	1	0	0	0	0	0	0	0	0	0	0	0	0	0	0	0	0	0	0	0	0	0	0
Bacteria	Chlamydiae	Chlamydiia	Chlamydiales	Parachlamydiaceae	Candidatus Protochlamydia		0	0	0	0	0	0	0	0	0	0	0	0	0	0	1	2	0	0	0	0	0	0	0	0	0	0
Bacteria	BRC1	PRR-11					0.333333	1	0	0	0.555556	1.66667	0.111111	0.333333	0.333333	1	0.222222	0.666667	0	0	0.25	0.5	0.555556	1.13039	0.888889	1.83333	0	0	0.277778	1.13039	0	0
Bacteria	Bacteroidetes	Sphingobacteriia	Sphingobacteriales	Sphingobacteriaceae	Sphingobacterium	multivorum	0	0	0	0	0	0	0	0	0	0	0.777778	1.98606	0	0	0	0	0	0	0	0	0	0	0.277778	0	0	0
Bacteria	Bacteroidetes	Sphingobacteriia	Sphingobacteriales	Sphingobacteriaceae	Sphingobacterium	mizutaii	0	0	0	0	0.888889	2.66667	0	0	0	0	0	0	0	0	0	0	0	0	0	0	0	0	0	0	0	0
Bacteria	Bacteroidetes	Sphingobacteriia	Sphingobacteriales	Sphingobacteriaceae	Sphingobacterium	faecium	0	0	0	0	0	0	0	0	0.444444	1.33333	0	0	0	0	0	0	0	0	0.333333	1	0	0	0	0	0	0
Bacteria	Bacteroidetes	Sphingobacteriia	Sphingobacteriales	Sphingobacteriaceae	Sphingobacterium		4.44444	6.80278	7.77778	11.7023	14.3333	35.4894	13.8889	19.9715	5.55556	7.63399	1	1.58114	2.66667	4.3589	0.75	1.5	7.11111	8.73848	5.33333	4.1833	0.888889	1.83333	0	0	1.33333	1.1547
Bacteria	Bacteroidetes	Sphingobacteriia	Sphingobacteriales	Sphingobacteriaceae	Pedobacter		5.11111	8.49183	6.77778	9.58877	3.44444	8.61846	3	4.55522	2.11111	4.37163	9.22222	20.0548	5.11111	7.06124	10	7.34847	5.66667	6.5	3.66667	7.77817	6	13.537	0.333333	1.32288	0.333333	0.57735
Bacteria	Bacteroidetes	Sphingobacteriia	Sphingobacteriales	Sphingobacteriaceae	Parapedobacter		0	0	0	0	0.666667	2	0	0	0.444444	1.33333	0	0	0.333333	1	0	0	0.444444	1.33333	0	0	0.888889	2.66667	0.388889	0.333333	0	0
Bacteria	Bacteroidetes	Sphingobacteriia	Sphingobacteriales	Sphingobacteriaceae	Olivibacter		0	0	0	0	0	0	0	0	0.222222	0.666667	0	0	0	0	0.75	1.5	0	0	0	0	0.222222	0.666667	0.0555556	0	0	0
Bacteria	Bacteroidetes	Sphingobacteriia	Sphingobacteriales	Sphingobacteriaceae			33.1111	29.981	19.7778	33.1729	34.4444	81.2913	80.1111	158.537	11.8889	11.1405	17.8889	31.1667	19.1111	32.5824	12	12.1929	23.4444	35.5145	27.1111	18.3674	27.3333	56.6591	2.38889	5.696	5.66667	8.14453
Bacteria	Bacteroidetes	Sphingobacteriia	Sphingobacteriales				0	0	0.666667	1.65831	0	0	0.333333	1	0.222222	0.666667	0.555556	1.66667	0.333333	1	0	0	1	2.34521	0	0	0	0	2.61111	1.33333	0	0
Bacteria	Bacteroidetes	Flavobacteriia	Flavobacteriales	Flavobacteriaceae	Zhouia		0	0	0.333333	1	0	0	0	0	0	0	0	0	0	0	0	0	0	0	0	0	0	0	0.222222	0	0	0
Bacteria	Bacteroidetes	Flavobacteriia	Flavobacteriales	Flavobacteriaceae	Myroides	odoratimimus	0	0	0	0	0	0	0.666667	2	0	0	0	0	0	0	0	0	0	0	0	0	0	0	0	0	0	0
Bacteria	Bacteroidetes	Flavobacteriia	Flavobacteriales	Flavobacteriaceae	Myroides		1.55556	2.35112	0.333333	0.707107	1	2	327.222	970.055	1.22222	1.92209	1.33333	2.23607	0.777778	1.71594	4.75	4.92443	1488.22	4456.42	4.55556	9.69679	0.555556	1.33333	4.33333	26	0	0
Bacteria	Bacteroidetes	Flavobacteriia	Flavobacteriales	Flavobacteriaceae	Mesonia		0	0	0.222222	0.666667	0	0	0	0	0	0	0	0	0	0	0	0	0	0	0	0	0	0	4.33333	0	0	0
Bacteria	Bacteroidetes	Flavobacteriia	Flavobacteriales	Flavobacteriaceae	Gillisia		0	0	0	0	0	0	0	0	0	0	0	0	0	0	1.25	2.5	0	0	0	0	0	0	0	0	0	0
Bacteria	Bacteroidetes	Flavobacteriia	Flavobacteriales	Flavobacteriaceae	Flavobacterium		4.22222	6.45712	0.777778	1.09291	1	2.12132	1.66667	2.5	1.33333	1.80278	0.444444	1.01379	1	1.58114	3.5	5.19615	2.33333	4.4441	2.11111	2.36878	0.222222	0.666667	0.777778	2.45515	0	0
Bacteria	Bacteroidetes	Flavobacteriia	Flavobacteriales	Flavobacteriaceae	Capnocytophaga		0	0	0.111111	0.333333	0	0	0	0	0	0	0	0	0	0	0	0	0	0	0.333333	1	0	0	0.777778	0	0	0
Bacteria	Bacteroidetes	Flavobacteriia	Flavobacteriales	Flavobacteriaceae			26	35.1781	19.7778	10.3535	35.1111	73.3833	22.8889	26.0885	19.8889	25.556	11.8889	13.8874	13.6667	20.9464	15	10.9848	24.7778	30.6463	15.4444	10.0513	8.33333	8.68907	4.05556	9.5583	6.66667	4.04145
Bacteria	Bacteroidetes	Flavobacteriia	Flavobacteriales	Cryomorphaceae	Fluviicola		0	0	0.222222	0.666667	0	0	0	0	0	0	0	0	0	0	0	0	0	0	0	0	0	0	4.05556	0	0	0
Bacteria	Bacteroidetes	Flavobacteriia	Flavobacteriales	Blattabacteriaceae			0	0	0	0	0.888889	2.66667	0	0	9	26.6271	0.555556	1.66667	0	0	0	0	0	0	1.66667	4.63681	0	0	0	0	0	0
Bacteria	Bacteroidetes	Flavobacteriia	Flavobacteriales	Weeksellaceae	Wautersiella		0	0	0.111111	0.333333	0	0	0	0	0.222222	0.666667	0	0	0	0	0	0	0	0	0.111111	0.333333	0.333333	1	0	0	0	0
Bacteria	Bacteroidetes	Flavobacteriia	Flavobacteriales	Weeksellaceae	Cloacibacterium		0.333333	0.707107	0.222222	0.666667	1.55556	3.24465	2.33333	3.53553	0.444444	1.33333	0.111111	0.333333	0.888889	1.96497	0	0	0	0	1.44444	2.96273	1.88889	4.25572	1	5.2915	0	0
Bacteria	Bacteroidetes	Flavobacteriia	Flavobacteriales	Weeksellaceae	Chryseobacterium		5.33333	7.33144	2.88889	3.25747	3.55556	4.47524	7.66667	9.04157	8.66667	10.3923	6.44444	8.83333	8.66667	10.7587	5	2.70801	10	14.3265	7.33333	8.74643	4.77778	8.67147	6.05556	19.6115	1.66667	2.88675
Bacteria	Bacteroidetes	Flavobacteriia	Flavobacteriales	Weeksellaceae			5	9.19239	3.55556	5.87603	1.66667	4.63681	6.77778	5.33333	2.77778	3.66667	0.888889	1.45297	5.77778	13.0459	11.5	8.02081	3.11111	5.18277	11.2222	12.7845	2.22222	3.63242	7.83333	8.01734	0	0
Bacteria	Bacteroidetes	Cytophagia	Cytophagales	Flammeovirgaceae			2.55556	3.74537	4.66667	5.54527	4	9.88686	1.22222	1.98606	0.444444	1.01379	0.444444	1.33333	5.11111	13.1856	1	2	0.666667	2	1.55556	2.92024	2.77778	5.09357	3.55556	2.60342	0.333333	0.57735
Bacteria	Bacteroidetes	Cytophagia	Cytophagales	Cytophagaceae	Sporocytophaga		0	0	0	0	0	0	0	0	0.333333	1	0	0	0	0	0	0	0	0	0	0	0	0	0.777778	0	0	0
Bacteria	Bacteroidetes	Cytophagia	Cytophagales	Cytophagaceae	Spirosoma		0	0	0	0	0	0	0	0	0	0	0.333333	1	0	0	0	0	0	0	0	0	0	0	0	0	0	0
Bacteria	Bacteroidetes	Cytophagia	Cytophagales	Cytophagaceae	Rudanella		0	0	0.333333	1	0	0	0	0	0	0	0	0	0	0	0	0	0	0	0	0	0	0	0	0	0	0
Bacteria	Bacteroidetes	Cytophagia	Cytophagales	Cytophagaceae	Larkinella		0	0	0	0	0	0	0	0	0	0	0	0	0	0	0	0	0	0	0.333333	1	0	0	0	0	0	0
Bacteria	Bacteroidetes	Cytophagia	Cytophagales	Cytophagaceae	Hymenobacter		0	0	0	0	0	0	0	0	0	0	0	0	0.333333	1	5	10	0	0	0	0	0	0	0	0	0	0
Bacteria	Bacteroidetes	Cytophagia	Cytophagales	Cytophagaceae	Dyadobacter		0	0	0	0	0	0	0	0	0	0	0	0	0	0	0	0	0	0	0	0	0.333333	1	0	0	0	0
Bacteria	Bacteroidetes	Cytophagia	Cytophagales	Cytophagaceae	Cytophaga		0	0	0	0	0	0	0	0	0	0	0	0	0	0	0	0	0	0	0	0	0.555556	1.66667	0	0	0	0
Bacteria	Bacteroidetes	Cytophagia	Cytophagales	Cytophagaceae	Adhaeribacter		0	0	0	0	0	0	0	0	0	0	0	0	0	0	0	0	0.666667	2	0	0	0	0	0	0	0	0
Bacteria	Bacteroidetes	Cytophagia	Cytophagales	Cytophagaceae			1.55556	2.12786	0.888889	2.02759	1.88889	2.42097	1.33333	2.17945	4.55556	12.2077	2.44444	6.61648	0.333333	1	0	0	1.44444	2.96273	2.55556	3.5746	2.88889	5.39547	0.444444	2.66667	0	0
Bacteria	Bacteroidetes	Cytophagia	Cytophagales	Cyclobacteriaceae			5.44444	10.8064	5.44444	11.1928	1.55556	3.97213	0.333333	0.707107	12.1111	29.6793	1	3	0.222222	0.666667	2.5	5	4.88889	7.2361	8.44444	9.74822	1.22222	1.92209	1	1.96497	1	1.73205
Bacteria	Bacteroidetes	Cytophagia	Cytophagales	Amoebophilaceae			0.444444	1.33333	0	0	0	0	0	0	0	0	0	0	0	0	0	0	0	0	0	0	0	0	0.555556	0	0	0
Bacteria	Bacteroidetes	Cytophagia	Cytophagales				0	0	0	0	0	0	0	0	0	0	0.333333	1	0	0	0	0	0	0	0	0	0	0	0	0	0	0
Bacteria	Bacteroidetes	Bacteroidia	Bacteroidales	S24-7			1.88889	2.71314	4	10.5238	0.555556	0.527046	1.22222	1.39443	0.888889	0.927961	2.44444	3.43188	0.777778	1.98606	1.75	2.21736	0.777778	1.09291	0.444444	0.726483	0.888889	1.36423	0.444444	1.05409	0.333333	0.57735
Bacteria	Bacteroidetes	Bacteroidia	Bacteroidales	Rikenellaceae	AF12		0	0	0	0	0	0	0	0	0	0	0	0	0	0	0	0	0.222222	0.666667	0	0	0	0	0.444444	0	0	0
Bacteria	Bacteroidetes	Bacteroidia	Bacteroidales	Rikenellaceae			0.333333	1	0	0	2.44444	7.33333	0.111111	0.333333	0	0	0.111111	0.333333	0	0	0	0	0	0	0	0	1.22222	3.66667	0	0	0	0
Bacteria	Bacteroidetes	Bacteroidia	Bacteroidales	Prevotellaceae	Prevotella	nigrescens	0	0	0	0	0	0	0.777778	2.33333	0.777778	2.33333	0	0	0	0	0	0	0	0	0	0	0	0	0	0	0	0
Bacteria	Bacteroidetes	Bacteroidia	Bacteroidales	Prevotellaceae	Prevotella	nanceiensis	0	0	0	0	0	0	0	0	0	0	0	0	0	0	0	0	0	0	0	0	0	0	0	0	0	0
Bacteria	Bacteroidetes	Bacteroidia	Bacteroidales	Prevotellaceae	Prevotella	melaninogenica	0.444444	1.33333	0.444444	1.33333	1.22222	2.72845	0	0	0	0	0.777778	2.33333	0	0	0	0	0	0	0.555556	1.33333	0	0	0	0	0	0
Bacteria	Bacteroidetes	Bacteroidia	Bacteroidales	Prevotellaceae	Prevotella	copri	0.111111	0.333333	0	0	0.111111	0.333333	0	0	0.111111	0.333333	0.111111	0.333333	0	0	0	0	0.111111	0.333333	0.111111	0.333333	0	0	0	0	0	0
Bacteria	Bacteroidetes	Bacteroidia	Bacteroidales	Prevotellaceae	Prevotella		0.111111	0.333333	3.77778	9.8714	0.111111	0.333333	0	0	0.222222	0.666667	0	0	0.888889	2.31541	0.75	1.5	0.444444	1.33333	0.555556	1.66667	2.22222	6.66667	0	0	0	0
Bacteria	Bacteroidetes	Bacteroidia	Bacteroidales	Porphyromonadaceae	Tannerella		0	0	0	0	0	0	0.222222	0.666667	0	0	0	0	0	0	0	0	0	0	0	0	0	0	0	0	0	0
Bacteria	Bacteroidetes	Bacteroidia	Bacteroidales	Porphyromonadaceae	Porphyromonas		0.444444	1.33333	0.333333	1	0	0	0	0	1	1.80278	0	0	0.111111	0.333333	1.25	2.5	0	0	0	0	0	0	0.444444	2.66667	0	0
Bacteria	Bacteroidetes	Bacteroidia	Bacteroidales	Porphyromonadaceae	Parabacteroides	gordonii	1.44444	4.33333	0	0	0	0	0	0	0	0	0	0	0	0	0	0	0	0	0	0	0	0	0.5	0.333333	0	0
Bacteria	Bacteroidetes	Bacteroidia	Bacteroidales	Porphyromonadaceae	Parabacteroides		0.444444	1.33333	0	0	0	0	0.222222	0.666667	1	3	0.222222	0.666667	1.11111	2.97676	2.25	4.5	1.33333	4	0.111111	0.333333	0.111111	0.333333	0.222222	1	0	0
Bacteria	Bacteroidetes	Bacteroidia	Bacteroidales	Porphyromonadaceae	Dysgonomonas		0.555556	1.66667	0	0	3.77778	9.0108	0	0	0	0	0	0	0	0	0	0	0.777778	1.71594	0.555556	1.66667	0	0	1.11111	4.13656	0	0
Bacteria	Bacteroidetes	Bacteroidia	Bacteroidales	Porphyromonadaceae			6.55556	6.14636	6.33333	12.8355	14.5556	35.1679	9.33333	19.1377	1.55556	2.92024	1	2	3.22222	5.65194	6	6.97615	5.22222	9.13479	5.88889	9.57137	8.44444	15.733	6.05556	23.7106	0.666667	1.1547
Bacteria	Bacteroidetes	Bacteroidia	Bacteroidales	Marinilabiaceae			0	0	0	0	0	0	0	0	0	0	1.11111	3.33333	0	0	0	0	0	0	0	0	0	0	5.11111	0	0	0
Bacteria	Bacteroidetes	Bacteroidia	Bacteroidales	Bacteroidaceae	Bacteroides	uniformis	1.55556	3.97213	4.55556	6.87588	74.4444	220.714	1.11111	1.76383	1.44444	3.35824	0.666667	1.32288	1.33333	2.69258	2	3.3665	0.666667	2	2.44444	3.24465	0.222222	0.666667	0.555556	2.42097	0.333333	0.57735
Bacteria	Bacteroidetes	Bacteroidia	Bacteroidales	Bacteroidaceae	Bacteroides	fragilis	0	0	0.222222	0.666667	0	0	0	0	1.66667	3.74166	0.222222	0.666667	0	0	0	0	0	0	0	0	0	0	0.555556	0	0	0
Bacteria	Bacteroidetes	Bacteroidia	Bacteroidales	Bacteroidaceae	Bacteroides	eggerthii	1	3	0	0	0	0	0	0	0	0	0	0	0	0	0	0	0	0	0	0	0	0	0	0	0	0
Bacteria	Bacteroidetes	Bacteroidia	Bacteroidales	Bacteroidaceae	Bacteroides		3.11111	4.91031	4.11111	5.48736	31.7778	82.0301	5.44444	7.09068	1.44444	4.33333	1.22222	2.58736	4.11111	7.84927	23	41.3844	5.33333	13.4815	3.44444	4.74634	5.11111	5.92546	4.38889	17.0937	0.666667	1.1547
Bacteria	Bacteroidetes	Bacteroidia	Bacteroidales	Paraprevotellaceae	[Prevotella]		0.111111	0.333333	0	0	1.11111	2.42097	0	0	0	0	0	0	0.555556	1.13039	0	0	0	0	0	0	0	0	4.5	0.666667	0.666667	1.1547
Bacteria	Bacteroidetes	Bacteroidia	Bacteroidales	Odoribacteraceae	Odoribacter		0	0	0	0	0.222222	0.666667	0	0	0	0	0	0	0	0	0	0	0	0	0.222222	0.666667	0.111111	0.333333	0.111111	0	0	0
Bacteria	Bacteroidetes	Bacteroidia	Bacteroidales	Odoribacteraceae	Butyricimonas		0.111111	0.333333	0	0	0.222222	0.666667	0	0	0	0	0	0	0.111111	0.333333	0	0	0.222222	0.666667	0	0	0	0	0.222222	1.33333	0	0
Bacteria	Bacteroidetes	Bacteroidia	Bacteroidales	Barnesiellaceae			0.222222	0.666667	0	0	0.222222	0.666667	0	0	0	0	0	0	0	0	0	0	0	0	0	0	0	0	0.222222	0	0	0
Bacteria	Bacteroidetes	Bacteroidia	Bacteroidales				1.33333	4	0	0	0	0	0	0	0	0	0	0	0	0	0	0	0	0	0	0	0	0	0	0	0	0
Bacteria	Bacteroidetes	Saprospirae	Saprospirales	Saprospiraceae			0	0	0	0	0	0	0	0	0	0	0	0	0	0	0	0	0.444444	1.33333	0	0	0	0	0	0	0	0
Bacteria	Bacteroidetes	Saprospirae	Saprospirales	Chitinophagaceae	Sediminibacterium		0.111111	0.333333	0.333333	1	0.111111	0.333333	0.222222	0.666667	1.11111	2.26078	0.777778	1.98606	1.11111	3.33333	1.25	2.5	2.77778	4.63081	0.555556	1.66667	0.666667	2	0.111111	0.666667	0	0
Bacteria	Bacteroidetes	Saprospirae	Saprospirales	Chitinophagaceae	Flavisolibacter		0.888889	2.66667	0.333333	1	0	0	0	0	0	0	0.444444	1.33333	0	0	0	0	0	0	3.44444	10.3333	0.333333	1	0.111111	0	0	0
Bacteria	Bacteroidetes	Saprospirae	Saprospirales	Chitinophagaceae	Chitinophaga		0	0	0	0	0.333333	1	0.777778	2.33333	0.888889	2.66667	0	0	0	0	0	0	0	0	0.222222	0.666667	0	0	0	0	0	0
Bacteria	Bacteroidetes	Saprospirae	Saprospirales	Chitinophagaceae			11.5556	18.146	5	6.22495	4.44444	4.41902	12.1111	21.2923	5.77778	4.99444	1.77778	2.72845	3.77778	5.8902	7.25	9.91211	1.11111	1.53659	4.22222	4.73756	2.66667	4.66369	1.22222	3.32081	1.33333	2.3094
Bacteria	Bacteroidetes	Saprospirae	Saprospirales				0	0	0	0	0.444444	1.33333	0	0	0	0	0	0	0	0	0	0	0	0	0	0	0	0	1.22222	0	0	0
Bacteria	Armatimonadetes	0319-6E2					0	0	0	0	0	0	0	0	0	0	0.333333	1	0	0	0	0	0	0	0	0	0	0	0	0	0	0
Bacteria	Armatimonadetes	[Fimbriimonadia]	Fimbriimonadales	Fimbriimonadaceae	Fimbriimonas		0	0	0	0	0	0	0.111111	0.333333	0	0	0	0	0.555556	1.66667	0	0	0	0	0	0	0	0	0	0	0	0
Bacteria	Actinobacteria	Thermoleophilia	Solirubrobacterales	Solirubrobacteraceae			0	0	0	0	0	0	0	0	0	0	0	0	0.333333	1	0	0	0	0	0	0	0	0	0	0	0	0
Bacteria	Actinobacteria	Thermoleophilia	Solirubrobacterales	Patulibacteraceae	Patulibacter		0.555556	1.13039	0.777778	1.71594	0.444444	1.33333	0.777778	1.30171	0.333333	1	0.333333	1	0	0	3.25	2.5	0	0	0.555556	1.66667	0	0	0.111111	0.666667	0.333333	0.57735
Bacteria	Actinobacteria	Thermoleophilia	Solirubrobacterales	Patulibacteraceae			0	0	0	0	0	0	0	0	0.222222	0.666667	0	0	0	0	0	0	0	0	0	0	0.333333	1	0.111111	0	0	0
Bacteria	Actinobacteria	Thermoleophilia	Solirubrobacterales				1.44444	3.64387	0	0	0.222222	0.666667	0	0	0.444444	1.33333	0.111111	0.333333	0	0	0	0	0.666667	2	0.777778	1.98606	3.66667	11	0	0	0	0
Bacteria	Actinobacteria	Thermoleophilia	Gaiellales	Gaiellaceae			0	0	0	0	0	0	0.444444	1.33333	0	0	0.333333	1	0	0	0	0	0.444444	1.01379	0	0	0.666667	2	0	0	0	0
Bacteria	Actinobacteria	Thermoleophilia	Gaiellales				0	0	0	0	0.333333	1	0	0	1.11111	3.33333	0	0	0	0	0	0	0	0	0	0	0	0	0	0	0	0
Bacteria	Actinobacteria	Actinobacteria	Rubrobacterales	Rubrobacteraceae	Rubrobacter		0	0	0.444444	1.33333	0	0	0	0	0	0	0	0	0	0	0	0	0	0	0	0	0	0	0	0	0	0
Bacteria	Actinobacteria	Actinobacteria	Nitriliruptorales	Nitriliruptoraceae	Nitriliruptor		1.11111	2.26078	0.333333	0.707107	0	0	0.666667	2	0	0	0	0	0.666667	2	0	0	0	0	0	0	1.33333	2.82843	0.111111	0.666667	0	0
Bacteria	Actinobacteria	Coriobacteriia	Coriobacteriales	Coriobacteriaceae	Eggerthella	lenta	0	0	0	0	0	0	0	0	0.222222	0.666667	0	0	0	0	0	0	0	0	0	0	0	0	0.111111	0	0	0
Bacteria	Actinobacteria	Coriobacteriia	Coriobacteriales	Coriobacteriaceae	Atopobium		0	0	0	0	0	0	0	0	0	0	0	0	0	0	0.5	1	0	0	0	0	0	0	0	0	0	0
Bacteria	Actinobacteria	Coriobacteriia	Coriobacteriales	Coriobacteriaceae	Adlercreutzia		0.333333	1	0	0	0.222222	0.666667	0	0	0.444444	1.33333	0	0	0	0	0	0	0	0	0	0	0	0	0	0	0	0
Bacteria	Actinobacteria	Coriobacteriia	Coriobacteriales	Coriobacteriaceae			0	0	0.888889	2.02759	0.222222	0.440959	0.777778	1.98606	0	0	0	0	1.77778	4.32371	2	4	0.222222	0.666667	0	0	1	3	0	0	0	0
Bacteria	Actinobacteria	Actinobacteria	Bifidobacteriales	Bifidobacteriaceae	Bifidobacterium		0	0	0	0	0	0	0	0	0	0	0	0	0	0	0	0	0	0	0.222222	0.666667	0	0	0.277778	1.66667	0	0
Bacteria	Actinobacteria	Actinobacteria	Bifidobacteriales	Bifidobacteriaceae			0	0	0	0	0	0	0	0	0	0	0	0	0	0	0	0	0	0	0	0	0	0	0.277778	0	0	0
Bacteria	Actinobacteria	Actinobacteria	Bifidobacteriales	Bifidobacteriaceae			0	0	4.11111	12.3333	0	0	0.444444	1.33333	0	0	0	0	0.333333	1	0	0	0	0	0	0	0	0	0	0	0	0
Bacteria	Actinobacteria	Actinobacteria	Actinomycetales	Yaniellaceae	Yaniella		0	0	0.666667	2	0	0	0	0	0	0	0	0	0	0	0	0	0	0	0	0	0	0	0	0	0	0
Bacteria	Actinobacteria	Actinobacteria	Actinomycetales	Williamsiaceae	Williamsia		0.333333	1	0	0	0	0	0	0	0	0	0	0	0	0	0	0	0	0	0	0	0	0	0.166667	1	0	0
Bacteria	Actinobacteria	Actinobacteria	Actinomycetales	Tsukamurellaceae	Tsukamurella		1.22222	1.98606	0.444444	0.726483	1.22222	2.63523	1.88889	5.66667	5	4.33013	3.66667	5.38516	92.6667	190.228	126.25	87.7852	0.333333	0.5	0.666667	1.11803	6.88889	13.7062	28.3889	36.3838	288	105.698
Bacteria	Actinobacteria	Actinobacteria	Actinomycetales	Thermomonosporaceae	Actinomadura	vinacea	0	0	0	0	0	0	0.333333	1	0.555556	1.33333	0	0	0	0	0.5	1	0.333333	1	0	0	0.111111	0.333333	28.2222	0	0	0
Bacteria	Actinobacteria	Actinobacteria	Actinomycetales	Streptosporangiaceae	Nonomuraea		0.444444	1.33333	0.444444	1.33333	0.444444	1.01379	1.88889	3.95109	0.666667	1.65831	0.666667	2	1.22222	2.43812	0.5	0.57735	2.22222	3.89801	0.333333	0.707107	1	2.12132	0.722222	4.33333	0	0
Bacteria	Actinobacteria	Actinobacteria	Actinomycetales	Streptomycetaceae	Streptomyces	radiopugnans	0	0	0.222222	0.666667	0	0	0	0	0	0	0	0	0	0	0	0	0	0	0	0	0	0	0.722222	0	0	0
Bacteria	Actinobacteria	Actinobacteria	Actinomycetales	Streptomycetaceae	Streptomyces		22.6667	28.4429	13.6667	17.0294	5.66667	4.89898	13.8889	13.7609	5.33333	5.54527	6.66667	10.8282	3.11111	6.54684	7	5.59762	5.55556	8.63295	7.66667	6.9282	5	4.8734	2.72222	4.33333	3.66667	3.21455
Bacteria	Actinobacteria	Actinobacteria	Actinomycetales	Sporichthyaceae			0	0	0.333333	1	0	0	0	0	0	0	0.222222	0.666667	0.666667	2	0	0	0	0	0	0	0.333333	1	2.72222	0	0	0
Bacteria	Actinobacteria	Actinobacteria	Actinomycetales	Pseudonocardiaceae	Thermocrispum	Thermocrispum	0	0	0	0	0	0	0	0	0	0	0	0	0	0	0	0	0	0	0.222222	0.666667	0	0	0	0	0	0
Bacteria	Actinobacteria	Actinobacteria	Actinomycetales	Pseudonocardiaceae	Saccharopolyspora		0	0	0	0	0	0	0	0	0	0	0	0	0	0	0	0	0.333333	1	0	0	0	0	0	0	0	0
Bacteria	Actinobacteria	Actinobacteria	Actinomycetales	Pseudonocardiaceae	Saccharomonospora		19.1111	22.1554	14.8889	11.6452	6.44444	12.3097	9.11111	12.9271	3.77778	3.30824	12.7778	18.0954	7.11111	9.77809	5.5	3.69685	12	10.9316	5.77778	3.8658	2.77778	4.43784	1	2	9	7.54983
Bacteria	Actinobacteria	Actinobacteria	Actinomycetales	Pseudonocardiaceae	Pseudonocardia		0	0	0	0	0	0	0	0	0	0	0.222222	0.666667	0	0	0.5	1	0.333333	1	0	0	1.77778	4.96935	1	0	0	0
Bacteria	Actinobacteria	Actinobacteria	Actinomycetales	Pseudonocardiaceae	Jiangella		0.666667	2	0	0	0	0	0	0	0	0	0	0	0	0	0	0	0	0	0	0	0	0	0	0	0	0
Bacteria	Actinobacteria	Actinobacteria	Actinomycetales	Pseudonocardiaceae	Actinomycetospora		0	0	0	0	0	0	0	0	1.33333	2.69258	0	0	0	0	0	0	0	0	0	0	1.55556	4.66667	0.0555556	0.333333	0	0
Bacteria	Actinobacteria	Actinobacteria	Actinomycetales	Propionibacteriaceae	Propionibacterium	acnes	0	0	0	0	0.333333	1	0	0	0.111111	0.333333	0	0	0	0	0.75	1.5	0.333333	1	0	0	0	0	0.222222	0.707107	0	0
Bacteria	Actinobacteria	Actinobacteria	Actinomycetales	Promicromonosporaceae	Xylanimicrobium		0	0	0	0	0	0	0	0	0	0	0	0	0	0	0	0	0	0	0	0	0	0	0.277778	0.666667	0	0
Bacteria	Actinobacteria	Actinobacteria	Actinomycetales	Promicromonosporaceae	Cellulosimicrobium		0.777778	1.71594	0.222222	0.666667	0.111111	0.333333	0.444444	1.33333	0	0	0	0	0	0	0	0	0	0	0	0	0	0	0.611111	3	0	0
Bacteria	Actinobacteria	Actinobacteria	Actinomycetales	Nocardiopsaceae	Thermobifida	Thermobifida	11.3333	16.9115	13.1111	11.9734	4	6.67083	8.55556	8.14112	2.33333	2.06155	6.33333	8.73212	6.11111	8.05364	4.75	6.29153	7	7.08872	7.55556	4.61278	3.55556	5.19882	1.88889	3.59784	6.66667	8.32666
Bacteria	Actinobacteria	Actinobacteria	Actinomycetales	Nocardiopsaceae	Streptomonospora		0.444444	1.33333	0	0	0	0	0	0	0	0	0	0	0	0	0	0	0.111111	0.333333	0.111111	0.333333	0	0	1.38889	0	0	0
Bacteria	Actinobacteria	Actinobacteria	Actinomycetales	Nocardiopsaceae	Prauseria		15.2222	15.77	13.3333	17.2119	4	4.63681	12.4444	12.3603	4.88889	6.23387	2.33333	3.5	11.2222	16.1924	11	8.04156	7.77778	9.09365	12.3333	9.24662	6.11111	7.80135	1.05556	3.05959	3.33333	3.51188
Bacteria	Actinobacteria	Actinobacteria	Actinomycetales	Nocardiopsaceae			29.5556	31.9144	21.8889	23.0458	17.7778	17.7044	25.2222	29.8571	10.5556	10.91	10.1111	9.21201	19.8889	32.1148	20.25	9.97914	19.2222	21.1233	33.4444	34.4351	5.55556	3.87657	3.94444	4.02423	9	7.54983
Bacteria	Actinobacteria	Actinobacteria	Actinomycetales	Nocardiopsaceae			3	5.95819	2.88889	4.19656	0	0	6.66667	18.9011	2.11111	3.58624	2.22222	3.19287	5.44444	11.2151	2	1.82574	3.55556	5.22281	3.33333	3.16228	0.333333	1	3.05556	0.707107	0	0
Bacteria	Actinobacteria	Actinobacteria	Actinomycetales	Nocardioidaceae	Pimelobacter		0.444444	1.33333	0	0	0	0	0.222222	0.666667	0	0	0	0	0	0	0	0	2.66667	5.5	0.222222	0.666667	0	0	0.166667	0	0.333333	0.57735
Bacteria	Actinobacteria	Actinobacteria	Actinomycetales	Nocardioidaceae	Nocardioides		0	0	0	0	0	0	0.555556	1.33333	0	0	0.111111	0.333333	0	0	0	0	0	0	0	0	0	0	0	0	0	0
Bacteria	Actinobacteria	Actinobacteria	Actinomycetales	Nocardioidaceae	Aeromicrobium		0	0	0.333333	1	0.111111	0.333333	0	0	0.333333	1	0	0	0.444444	1.33333	0	0	0	0	0.444444	1.33333	0.111111	0.333333	0	0	0	0
Bacteria	Actinobacteria	Actinobacteria	Actinomycetales	Nocardioidaceae			0.222222	0.440959	0.333333	1	0	0	0.888889	2.02759	0	0	0.222222	0.666667	0	0	0	0	0	0	1.55556	2.00693	0.111111	0.333333	0	0	0.333333	0.57735
Bacteria	Actinobacteria	Actinobacteria	Actinomycetales	Nocardiaceae	Rhodococcus	fascians	0	0	0.222222	0.666667	0	0	0	0	1.11111	2.42097	0	0	0.333333	1	0	0	0.111111	0.333333	0.666667	1.32288	0.333333	0.707107	0	0	0	0
Bacteria	Actinobacteria	Actinobacteria	Actinomycetales	Nocardiaceae	Rhodococcus		1.66667	4.272	1.22222	2.63523	0.333333	1	3	4.82183	2.22222	2.43812	0.666667	1.32288	1.33333	2.39792	3	3.4641	0.222222	0.666667	0.444444	0.881917	0	0	0	0	0	0
Bacteria	Actinobacteria	Actinobacteria	Actinomycetales	Nakamurellaceae			0	0	0	0	0.333333	1	0	0	1.11111	3.33333	0	0	0.222222	0.666667	0	0	0.111111	0.333333	0	0	0	0	0.0555556	0.333333	0	0
Bacteria	Actinobacteria	Actinobacteria	Actinomycetales	Mycobacteriaceae	Mycobacterium		49.5556	124.645	9.11111	7.65579	17	19.1572	9.22222	13.7002	11.6667	10.7587	70.2222	169.23	25.8889	29.3106	6	6.97615	14.3333	13.4722	26.4444	29.1123	42.6667	92.3066	2.22222	4.55522	2.66667	3.05505
Bacteria	Actinobacteria	Actinobacteria	Actinomycetales	Micrococcaceae	Rothia	mucilaginosa	2.77778	6.22049	1.33333	1.41421	0.777778	2.33333	0.111111	0.333333	0.666667	1.41421	0.333333	0.707107	0.777778	1.39443	2	4	0.555556	1.13039	1.33333	2.17945	0.444444	0.881917	2.55556	1.98606	0	0
Bacteria	Actinobacteria	Actinobacteria	Actinomycetales	Micrococcaceae	Rothia	dentocariosa	0	0	0	0	0	0	0.222222	0.666667	0	0	0	0	0	0	0	0	0	0	0.222222	0.666667	0	0	0.388889	0	0	0
Bacteria	Actinobacteria	Actinobacteria	Actinomycetales	Micrococcaceae	Rothia	aeria	0	0	0	0	0	0	0	0	0	0	0	0	0	0	0	0	0	0	0	0	0.888889	2.66667	0	0	0	0
Bacteria	Actinobacteria	Actinobacteria	Actinomycetales	Micrococcaceae	Renibacterium		0	0	0	0	0	0	0.333333	1	0	0	0	0	0	0	0	0	0	0	0	0	0	0	0	0	0	0
Bacteria	Actinobacteria	Actinobacteria	Actinomycetales	Micrococcaceae	Nesterenkonia		0	0	2.44444	4.85054	0	0	0.111111	0.333333	0	0	0	0	0	0	0	0	0	0	0.444444	0.881917	1.77778	5.33333	0	0	0	0
Bacteria	Actinobacteria	Actinobacteria	Actinomycetales	Micrococcaceae	Micrococcus		1.88889	3.95109	6	16.8893	2.55556	4.36208	2.33333	3.24037	3	5.76628	1.11111	1.53659	1.55556	3.08671	6.25	6.70199	6.11111	11.3297	3.22222	4.79004	2.33333	3.7081	1.38889	2.94863	3.33333	4.16333
Bacteria	Actinobacteria	Actinobacteria	Actinomycetales	Micrococcaceae	Kocuria	rhizophila	1.66667	3.31662	0.555556	1.66667	1.44444	1.94365	1.33333	4	0.111111	0.333333	0	0	0.222222	0.666667	0	0	3	4.15331	1.44444	2.00693	0.555556	1.33333	1.55556	1	1	1.73205
Bacteria	Actinobacteria	Actinobacteria	Actinomycetales	Micrococcaceae	Kocuria	palustris	1.33333	2	0.777778	1.09291	3	4.272	0.333333	1	0.111111	0.333333	2	2.95804	0.222222	0.666667	1.25	1.5	1.44444	1.94365	0.888889	1.16667	1.88889	4.64878	0.611111	1.16667	2.33333	2.51661
Bacteria	Actinobacteria	Actinobacteria	Actinomycetales	Micrococcaceae	Kocuria		0.555556	1.66667	0	0	0	0	0	0	0	0	0.222222	0.666667	0.333333	1	0	0	0	0	0	0	0	0	0.444444	0	0	0
Bacteria	Actinobacteria	Actinobacteria	Actinomycetales	Micrococcaceae	Arthrobacter		0.444444	1.33333	0.444444	1.33333	0	0	0.777778	2.33333	0	0	0	0	0	0	0	0	0.111111	0.333333	0.333333	1	0	0	0.388889	1.56347	0	0
Bacteria	Actinobacteria	Actinobacteria	Actinomycetales	Micrococcaceae			0.555556	0.881917	4.77778	11.4212	0.333333	1	1.55556	1.5899	1.33333	2.34521	2.33333	7	0.444444	1.33333	2.25	4.5	0.222222	0.440959	0.333333	0.5	0.444444	1.01379	1	1.92209	0.666667	1.1547
Bacteria	Actinobacteria	Actinobacteria	Actinomycetales	Microbacteriaceae	Microbacterium		0.222222	0.666667	0.111111	0.333333	0	0	0	0	0	0	0.111111	0.333333	0	0	0	0	0	0	0	0	0	0	0.611111	0	0	0
Bacteria	Actinobacteria	Actinobacteria	Actinomycetales	Microbacteriaceae	Leucobacter		1.77778	3.7006	1	2.12132	0.555556	1.33333	3.88889	7.6721	1.44444	2.29734	0	0	1.44444	2.96273	0	0	3.22222	5.44926	5.88889	6.71648	2	2.5	0.111111	0.440959	0.666667	1.1547
Bacteria	Actinobacteria	Actinobacteria	Actinomycetales	Microbacteriaceae	Cryocola		1.55556	3.6094	0.111111	0.333333	0.444444	1.33333	0.777778	1.98606	0.333333	0.707107	0	0	0	0	0	0	0	0	0.555556	1.33333	0	0	0.166667	0.333333	0	0
Bacteria	Actinobacteria	Actinobacteria	Actinomycetales	Microbacteriaceae	Clavibacter		0	0	0	0	0	0	0	0	0	0	0	0	0	0	0	0	0	0	0	0	0	0	0.0555556	0	3	5.19615
Bacteria	Actinobacteria	Actinobacteria	Actinomycetales	Microbacteriaceae	Agromyces		0	0	0	0	0	0	0.222222	0.666667	0	0	0	0	0	0	0	0	221.556	664.667	0	0	0	0	0	0	0	0
Bacteria	Actinobacteria	Actinobacteria	Actinomycetales	Microbacteriaceae	Agrococcus	jenensis	5.55556	5.38774	3.55556	5.36449	1.77778	3.89801	11.3333	28.5613	0.666667	2	0.111111	0.333333	5.88889	11.3076	4.5	6.40312	1.77778	3.49205	1.88889	2.71314	3.11111	2.97676	1.27778	3.39526	4.66667	6.4291
Bacteria	Actinobacteria	Actinobacteria	Actinomycetales	Microbacteriaceae			1.44444	2.29734	2.66667	5.85235	1.22222	1.98606	2	2.54951	1	2.12132	0.111111	0.333333	2.33333	4.47214	3.5	3.87298	0.333333	1	1.33333	2.06155	2.33333	3.4641	3.27778	11.2694	0.333333	0.57735
Bacteria	Actinobacteria	Actinobacteria	Actinomycetales	Kineosporiaceae	Kineococcus		0.333333	1	0	0	0	0	0	0	0	0	0	0	0	0	0	0	0	0	0	0	0	0	2	0	0	0
Bacteria	Actinobacteria	Actinobacteria	Actinomycetales	Kineosporiaceae			0	0	0	0	0	0	0	0	0	0	0	0	0.333333	1	0.5	1	0	0	0	0	0	0	0	0	0	0
Bacteria	Actinobacteria	Actinobacteria	Actinomycetales	Jonesiaceae			0	0	0	0	0.666667	2	0	0	0	0	0	0	0	0	0.25	0.5	0	0	0.444444	0.881917	0.222222	0.666667	0.111111	0.666667	0	0
Bacteria	Actinobacteria	Actinobacteria	Actinomycetales	Intrasporangiaceae	Phycicoccus		0	0	0.222222	0.666667	0	0	0	0	0	0	0	0	0.444444	1.33333	0	0	0	0	0.222222	0.666667	0	0	0.111111	0	0	0
Bacteria	Actinobacteria	Actinobacteria	Actinomycetales	Intrasporangiaceae	Kytococcus		0	0	0	0	0	0	0	0	0.111111	0.333333	0	0	0	0	1.5	3	0	0	0	0	0	0	0	0	0	0
Bacteria	Actinobacteria	Actinobacteria	Actinomycetales	Intrasporangiaceae			0	0	0.333333	0.707107	0.555556	1.66667	0.333333	1	1.33333	2.69258	0.222222	0.440959	0.222222	0.666667	0	0	0.222222	0.666667	0.111111	0.333333	0	0	0.111111	0.440959	0	0
Bacteria	Actinobacteria	Actinobacteria	Actinomycetales	Gordoniaceae	Gordonia		0.222222	0.666667	0.888889	1.83333	0.777778	1.64148	0.666667	1.11803	0.222222	0.666667	0	0	0.111111	0.333333	1.25	2.5	0.444444	0.726483	0	0	0	0	0.277778	1	2	3.4641
Bacteria	Actinobacteria	Actinobacteria	Actinomycetales	Glycomycetaceae	Glycomyces		56.2222	60.7511	41.6667	50.9657	21.6667	15.9765	34.1111	71.0272	21	21.0594	13	17.1464	25.2222	40.7976	22.5	6.55744	38.6667	48.8109	32.5556	19.1775	17.6667	20.8267	5.77778	7.31057	9.66667	7.63763
Bacteria	Actinobacteria	Actinobacteria	Actinomycetales	Geodermatophilaceae			0	0	0	0	0	0	0	0	0.777778	2.33333	0	0	0	0	0	0	0	0	0	0	0	0	5.61111	0	0	0
Bacteria	Actinobacteria	Actinobacteria	Actinomycetales	Frankiaceae			0	0	0	0	0	0	0	0	0	0	0	0	0	0	0	0	0	0	0	0	1	3	0	0	0	0
Bacteria	Actinobacteria	Actinobacteria	Actinomycetales	Dietziaceae	Dietzia		0	0	0	0	0.111111	0.333333	1.33333	4	0	0	0.111111	0.333333	0	0	0	0	0	0	0	0	0	0	0	0	0	0
Bacteria	Actinobacteria	Actinobacteria	Actinomycetales	Dietziaceae			0.222222	0.666667	1.33333	3.04138	1	1.22474	0.111111	0.333333	0.777778	2.33333	0.333333	1	0.111111	0.333333	0.75	1.5	0	0	0	0	0	0	0	0	0	0
Bacteria	Actinobacteria	Actinobacteria	Actinomycetales	Dermatophilaceae	Dermatophilus		0	0	0	0	0	0	0	0	0	0	0	0	0	0	0.5	1	0	0	0	0	0	0	0	0	0	0
Bacteria	Actinobacteria	Actinobacteria	Actinomycetales	Dermacoccaceae	Dermacoccus		0.777778	2.33333	0.111111	0.333333	0.222222	0.666667	0.222222	0.666667	1.22222	2.43812	0.555556	1.33333	0.222222	0.666667	0.75	1.5	0.222222	0.666667	0.111111	0.333333	0	0	0.333333	1.11803	0.666667	1.1547
Bacteria	Actinobacteria	Actinobacteria	Actinomycetales	Dermabacteraceae	Brachybacterium	conglomeratum	1.22222	2.10819	0.888889	1.36423	1.66667	3.74166	1.44444	2.78887	3	4.63681	0.222222	0.666667	2	3.3541	1.5	3	0.444444	1.33333	0.333333	1	1.33333	2.17945	0.555556	1.33333	7.66667	13.2791
Bacteria	Actinobacteria	Actinobacteria	Actinomycetales	Dermabacteraceae	Brachybacterium		0	0	0	0	0	0	0	0	0.111111	0.333333	0	0	0	0	0	0	0	0	0.222222	0.666667	0	0	0.222222	0	0	0
Bacteria	Actinobacteria	Actinobacteria	Actinomycetales	Dermabacteraceae			0.111111	0.333333	0	0	0.333333	0.707107	0.111111	0.333333	0	0	0.222222	0.666667	0	0	0	0	0.888889	2.66667	0.555556	1.13039	0.222222	0.666667	0.388889	2.33333	1	1.73205
Bacteria	Actinobacteria	Actinobacteria	Actinomycetales	Corynebacteriaceae	Corynebacterium	kroppenstedtii	1.33333	4	0.555556	1.66667	0	0	0	0	0.333333	1	0	0	0	0	1.5	1.73205	0	0	0.666667	1.41421	0	0	0.388889	0	0.333333	0.57735
Bacteria	Actinobacteria	Actinobacteria	Actinomycetales	Corynebacteriaceae	Corynebacterium	durum	0	0	0	0	0	0	0.444444	1.33333	0	0	0	0	0.555556	1.66667	0.75	1.5	1	3	0.333333	1	0	0	0	0	0	0
Bacteria	Actinobacteria	Actinobacteria	Actinomycetales	Corynebacteriaceae	Corynebacterium		11.1111	15.7198	8.88889	8.34333	10.3333	7.79423	13.8889	10.9481	17	12.5996	11.1111	12.2826	12	13.3978	9.75	8.53913	19.4444	11.7592	21	16.3248	10.8889	11.0843	5.22222	18.2148	1.33333	0.57735
Bacteria	Actinobacteria	Actinobacteria	Actinomycetales	Cellulomonadaceae	Actinotalea		0.777778	1.98606	2.55556	7.66667	0	0	0.777778	1.98606	1.77778	4.63081	0	0	0	0	1	2	0.222222	0.666667	2	5.63471	0.222222	0.666667	5.22222	0	0	0
Bacteria	Actinobacteria	Actinobacteria	Actinomycetales	Cellulomonadaceae			0	0	0	0	0	0	0.777778	2.33333	0	0	0	0	0	0	0	0	0	0	0	0	0	0	0	0	0	0
Bacteria	Actinobacteria	Actinobacteria	Actinomycetales	Brevibacteriaceae	Brevibacterium		0.666667	1.41421	1	1.5	2.11111	3.91933	0	0	4.66667	5.5	0.666667	1.41421	0.888889	2.02759	0.5	1	0.555556	1.13039	1.77778	2.33333	1.11111	2.08833	0.388889	1.71594	0.333333	0.57735
Bacteria	Actinobacteria	Actinobacteria	Actinomycetales	Bogoriellaceae	Georgenia		9.77778	13.255	5.11111	7.55719	6.88889	7.88106	4.44444	6.38575	5.66667	11.7047	6.66667	12.7769	3.22222	4.38115	4.5	1.91485	3.55556	7.76388	6.33333	5.83095	3	6.44205	1.33333	3.10018	3.33333	4.16333
Bacteria	Actinobacteria	Actinobacteria	Actinomycetales	Actinomycetaceae	Actinomyces		1.55556	3.97213	0.444444	1.01379	0.555556	0.881917	1.77778	5.33333	0.333333	1	0.888889	2.31541	0.555556	0.881917	2	4	0.666667	1.32288	0.111111	0.333333	0	0	1.05556	0.666667	0	0
Bacteria	Actinobacteria	Actinobacteria	Actinomycetales	Actinomycetaceae			0.111111	0.333333	0	0	0	0	0.222222	0.666667	0	0	0	0	0	0	0	0	0	0	0	0	0.444444	1.33333	0.111111	0	0	0
Bacteria	Actinobacteria	Actinobacteria	Actinomycetales	ACK-M1			0	0	0	0	0	0	0	0	0	0	0.777778	2.33333	0.555556	1.66667	0	0	0	0	0.333333	1	0	0	0	0	0	0
Bacteria	Actinobacteria	Actinobacteria	Actinomycetales				0.555556	1.66667	0.555556	1.66667	0	0	0.111111	0.333333	0.555556	1.66667	0.333333	1	2.44444	7.33333	0	0	0	0	0.111111	0.333333	0.555556	1.66667	0	0	0	0
Bacteria	Actinobacteria	Actinobacteria	Actinomycetales				0.222222	0.440959	0.222222	0.666667	0.333333	1	1	2.12132	0.666667	1.11803	0	0	0.222222	0.666667	0.25	0.5	0	0	0.444444	1.01379	0.111111	0.333333	0.666667	2.82843	1	1.73205
Bacteria	Actinobacteria	Actinobacteria	Acidimicrobiales	Microthrixaceae			0.222222	0.666667	0	0	0	0	0	0	0	0	0.555556	1.66667	0	0	1	2	0	0	0	0	0	0	0.666667	0	0	0
Bacteria	Actinobacteria	Actinobacteria	Acidimicrobiales	Iamiaceae	Iamia		0	0	0	0	0	0	0.111111	0.333333	0.333333	1	0	0	0	0	0	0	0	0	0.222222	0.666667	0	0	0.111111	0.666667	0	0
Bacteria	Actinobacteria	Actinobacteria	Acidimicrobiales	Iamiaceae			0	0	0	0	0	0	0.222222	0.666667	0	0	0	0	0	0	0	0	0	0	0	0	0	0	0.111111	0	0	0
Bacteria	Actinobacteria	Actinobacteria	Acidimicrobiales	EB1017			0	0	0	0	0	0	0	0	0	0	0	0	0	0	0	0	0	0	0	0	0.222222	0.666667	0	0	0	0
Bacteria	Actinobacteria	Actinobacteria	Acidimicrobiales	AKIW874			0	0	0	0	0	0	0	0	0	0	0	0	0	0	2	4	0	0	0	0	0	0	0	0	0	0
Bacteria	Actinobacteria	Actinobacteria	Acidimicrobiales				1.22222	2.99073	1.11111	2.66667	0.222222	0.440959	0.666667	1.65831	0.222222	0.666667	0	0	1.44444	2.87711	0	0	0	0	0.444444	1.33333	1.33333	2.64575	0	0	0	0
Bacteria	Acidobacteria	Solibacteres	Solibacterales				0	0	0	0	0	0	0	0	0	0	0	0	0	0	0	0	1.11111	3.33333	0	0	0.111111	0.333333	0	0	0	0
Bacteria	Acidobacteria	iii1-8	DS-18				0	0	0	0	0	0	0	0	0	0	0.222222	0.666667	0	0	0	0	0	0	0	0	0	0	0	0	0	0
Bacteria	Acidobacteria	Acidobacteria-6	iii1-15	mb2424			0.222222	0.666667	0	0	0	0	0	0	0	0	0	0	0	0	0	0	0	0	0	0	0	0	0	0	0	0
Bacteria	Acidobacteria	Acidobacteria-6	iii1-15				0	0	0	0	0	0	0.666667	2	0	0	0	0	0.222222	0.666667	0	0	0	0	0	0	0.777778	2.33333	0	0	0	0
Bacteria	Acidobacteria	[Chloracidobacteria]	RB41	Ellin6075			0.111111	0.333333	0.333333	0.707107	0.555556	1.13039	1.33333	2.82843	1.11111	2.08833	5.77778	8.98301	2.33333	3	0	0	0.333333	1	1.22222	2.72845	3	3.937	0.333333	0.866025	0	0
Bacteria	Acidobacteria	[Chloracidobacteria]	2016-11-24				0	0	0	0	0	0	0	0	0	0	0.222222	0.666667	0	0	0	0	0	0	0	0	0	0	0.333333	0	0	0
Bacteria	Thermi	Deinococci	Thermales	Thermaceae	Thermus		0	0	0	0	0	0	0	0	0	0	0	0	0	0	0	0	0.444444	1.33333	0	0	0	0	0	0	0	0
Bacteria	Thermi	Deinococci	Deinococcales	Trueperaceae	B-42		2.44444	3.84419	1	2.34521	0.666667	1.41421	1.88889	5.30199	0.222222	0.666667	1.88889	3.01846	0.777778	2.33333	7.25	8.61684	1	1.58114	1.55556	3.32081	1.55556	3.67801	0.166667	1	1.33333	2.3094
Bacteria	Thermi	Deinococci	Deinococcales	Deinococcaceae	Deinococcus	geothermalis	0	0	0	0	0	0	0	0	0	0	0	0	0.222222	0.666667	0	0	0	0	0	0	0	0	0.388889	1.33333	0	0
Bacteria	Thermi	Deinococci	Deinococcales	Deinococcaceae	Deinococcus		0	0	0	0	0	0	0.444444	1.33333	0	0	0.222222	0.666667	0	0	0	0	0.555556	1.66667	0.222222	0.666667	0	0	0.222222	0	0	0
Bacteria	Euryarchaeota	Methanobacteria	Methanobacteriales	Methanobacteriaceae	Methanobrevibacter		0	0	0	0	0.333333	0.707107	0	0	0	0	0	0	0	0	0.25	0.5	0	0	0	0	0	0	0	0	0	0
Bacteria	Euryarchaeota	Halobacteria	Halobacteriales	Halobacteriaceae			0	0	0	0	0	0	0	0	0	0	0	0	0	0	0	0	0	0	0	0	0.333333	1	0	0	0	0
Archaea	Parvarchaeota	Parvarchaea	WCHD3-30				0	0	0	0	0	0	0.333333	1	0	0	0	0	0	0	0	0	0	0	0	0	0	0	0	0	0	0
							Mean Total OTUs		Mean Total OTUs		Mean Total OTUs		Mean Total OTUs		Mean Total OTUs		Mean Total OTUs		Mean Total OTUs		Mean Total OTUs		Mean Total OTUs		Mean Total OTUs		Mean Total OTUs		Mean Total OTUs		Mean Total OTUs
							5751.22		4208.11		4904.11		5420.44		4627.89		6401.89		4607.11		5803.75		5080.11		2867.78		3675.22		4060		6660.67
							Day 0		Day 1		Day 3		Day 1		Day 3		Day 6		Day 9		Day 12		Day 1		Day 3		Day 6		Day 9		Day 12
							Sucrose						Blood										Infected Blood
